# Supplementary material for: Integrative genomics approaches validate PpYUC11-like as candidate gene for the stony hard trait in peach (P. persica L. Batsch)
Source: BMC Plant Biol. 2018 May 18;18:88. doi: 10.1186/s12870-018-1293-6 (PMC5960097; doi:10.1186/s12870-018-1293-6)
Supplement: Supplementary file 8 — File S1. Full list of variants annotations and effects (as calculated with SNPEff tool) from whole genome sequencing assembly of 19 accessions within the hd locus on chromosome 6. Candidate variant on PpYUC11-like gene is highlighted in black; variants associated to DEGs in yellow; high-impact variants predicted by SNPEff in red. See text for variants filtering criteria. (XLSX 41 kb) [file 12870_2018_1293_MOESM8_ESM.xlsx]

## Sheet: Sheet1
chrom	pos	Ref	stony hard (SH)			melting (hd recessive)		non-melting (NMF)		melting												Effect
			D41-62	JingYu	Yumyeong	Okitsu	Okubo	Early Gold	Oro A	Bolero	Elberta	F1 CxEL	Georgia Belle	Harrow Blood	Mayfire	Quetta	Redhaven	Shu Guang	Venus	YZ3	ZYT4
Pp06	13708996	C	T/T	T/T	T/T	C/T	C/T	C/C	C/C	C/C	C/C	C/C	C/C	C/C	C/C	C/C	C/C	C/C	C/C	C/C	C/C	UPSTREAM(MODIFIER||2826||Prupe.6G156000.1_v2.0.a1|)
Pp06	13709579	T	C/C	C/C	C/C	T/C	T/C	T/T	T/T	T/T	T/T	T/T	T/T	T/T	T/T	T/T	T/T	T/T	T/T	T/T	T/T	UPSTREAM(MODIFIER||2243||Prupe.6G156000.1_v2.0.a1|)
Pp06	13719142	C	CT/CT	CT/CT	CT/CT	C/CT	C/CT	C/C	C/C	C/C	C/C	C/C	C/C	C/C	C/C	C/C	C/C	C/C	C/C	C/C	C/C	DOWNSTREAM(MODIFIER||551||Prupe.6G156000.1_v2.0.a1|)
Pp06	13720315	C	T/T	T/T	T/T	C/T	C/T	C/C	C/C	C/C	C/C	C/C	./.	C/C	C/C	C/C	C/C	C/C	C/C	./.	C/C	DOWNSTREAM(MODIFIER||1723||Prupe.6G156000.1_v2.0.a1|)
Pp06	13720813	G	A/A	A/A	A/A	G/A	G/A	G/G	G/G	G/G	G/G	G/G	G/G	G/G	G/G	G/G	G/G	G/G	G/G	G/G	G/G	DOWNSTREAM(MODIFIER||2221||Prupe.6G156000.1_v2.0.a1|)
Pp06	13723252	C	T/T	T/T	T/T	C/T	C/T	C/C	C/C	C/C	C/C	C/C	C/C	C/C	C/C	C/C	C/C	C/C	C/C	C/C	C/C	DOWNSTREAM(MODIFIER||4660||Prupe.6G156000.1_v2.0.a1|)
Pp06	13727872	A	G/G	G/G	G/G	A/G	A/G	A/A	A/A	A/A	A/A	A/A	A/A	A/A	A/A	A/A	A/A	A/A	A/A	A/A	A/A	UPSTREAM(MODIFIER||2488||Prupe.6G156100.1_v2.0.a1|)
Pp06	13728784	G	C/C	C/C	C/C	G/C	G/C	G/G	G/G	G/G	G/G	G/G	G/G	G/G	G/G	G/G	G/G	G/G	G/G	G/G	G/G	UPSTREAM(MODIFIER||1576||Prupe.6G156100.1_v2.0.a1|)
Pp06	13737041	A	C/C	C/C	C/C	A/C	A/C	A/A	A/A	A/A	A/A	A/A	A/A	A/A	A/A	A/A	A/A	A/A	A/A	A/A	A/A	DOWNSTREAM(MODIFIER||2701||Prupe.6G156200.1_v2.0.a1|)
Pp06	13743415	A	G/G	G/G	G/G	A/G	A/G	A/A	A/A	A/A	A/A	A/A	A/A	A/A	A/A	A/A	A/A	A/A	A/A	A/A	A/A	INTRON(MODIFIER||||Prupe.6G156200.1_v2.0.a1|9)
Pp06	13747016	T	G/G	G/G	G/G	T/G	T/G	T/T	T/T	T/T	T/T	T/T	T/T	T/T	T/T	T/T	T/T	T/T	T/T	T/T	T/T	NON_SYNONYMOUS_(MODERATE|MISSENSE|caA/caC|Q253H|Prupe.6G156200.1_v2.0.a1|8)
Pp06	13747030	T	G/G	G/G	G/G	T/G	T/G	T/T	T/T	T/T	T/T	T/T	T/T	T/T	T/T	T/T	T/T	T/T	T/T	T/T	T/T	INTRON(MODIFIER||||Prupe.6G156200.1_v2.0.a1|7)
Pp06	13755292	C	CTA/CTA	CTA/CTA	CTA/CTA	C/CTA	C/CTA	C/C	C/C	C/C	C/C	C/C	C/C	C/C	C/C	C/C	C/C	C/C	C/C	C/C	C/C	UPSTREAM(MODIFIER||4308||Prupe.6G156200.1_v2.0.a1|)
Pp06	13755722	C	T/T	T/T	T/T	C/T	C/T	C/C	C/C	./.	C/C	C/C	C/C	C/C	C/C	C/C	C/C	C/C	C/C	C/C	C/C	UPSTREAM(MODIFIER||4737||Prupe.6G156200.1_v2.0.a1|)
Pp06	13802533	G	A/A	A/A	A/A	G/A	G/A	G/G	G/G	G/G	G/G	G/G	G/G	G/G	G/G	G/G	G/G	G/G	G/G	G/G	G/G	UPSTREAM(MODIFIER||3478||Prupe.6G156300.1_v2.0.a1|)
Pp06	13798853	T	A/A	A/A	A/A	T/A	T/A	T/T	T/T	T/T	T/T	T/T	T/T	T/T	T/T	T/T	T/T	T/T	T/T	T/T	T/T	DOWNSTREAM(MODIFIER||544||Prupe.6G156400.1_v2.0.a1|)
Pp06	13816871	C	T/T	T/T	T/T	C/T	C/T	C/C	C/C	C/C	C/C	C/C	C/C	C/C	C/C	C/C	C/C	C/C	C/C	C/C	C/C	INTRON(MODIFIER||||Prupe.6G156500.1_v2.0.a1|1|)
Pp06	13820359	G	GT/GT	GT/GT	GT/GT	G/GT	G/GT	G/G	./.	G/G	G/G	./.	G/G	G/G	G/G	G/G	G/G	G/G	G/G	G/G	G/G	DOWNSTREAM(MODIFIER||2326||Prupe.6G156600.1_v2.0.a1|)
Pp06	13835126	C	T/T	T/T	T/T	C/T	C/T	C/C	C/C	C/C	C/C	C/C	C/C	C/C	C/C	C/C	C/C	C/C	C/C	C/C	C/C	UPSTREAM(MODIFIER||3393||Prupe.6G156600.1_v2.0.a1|)
Pp06	13910555	A	G/G	G/G	G/G	A/G	A/G	A/A	A/A	A/A	A/A	A/A	A/A	A/A	A/A	A/A	A/A	A/A	A/A	A/A	A/A	INTRON(MODIFIER||||Prupe.6G156700.1_v2.0.a1|2)
Pp06	13914638	G	A/A	A/A	A/A	G/A	G/A	G/G	G/G	G/G	G/G	G/G	G/G	G/G	G/G	G/G	G/G	G/G	G/G	G/G	G/G	UPSTREAM(MODIFIER||2629||Prupe.6G156700.1_v2.0.a1|)
Pp06	13941583	C	G/G	G/G	G/G	C/G	C/G	C/C	C/C	C/C	C/C	C/C	C/C	C/C	C/C	C/C	C/C	C/C	C/C	C/C	C/C	INTRON(MODIFIER||||Prupe.6G156800.1_v2.0.a1|7)
Pp06	13943254	C	T/T	T/T	T/T	C/T	C/T	C/C	C/C	C/C	C/C	C/C	C/C	C/C	C/C	C/C	C/C	C/C	C/C	C/C	C/C	DOWNSTREAM(MODIFIER||85||Prupe.6G156800.1_v2.0.a1|)
Pp06	13972870	C	T/T	T/T	T/T	C/T	C/T	C/C	C/C	C/C	C/C	C/C	./.	C/C	C/C	C/C	C/C	C/C	C/C	./.	C/C	DOWNSTREAM(MODIFIER||1945||Prupe.6G156900.1_v2.0.a1|)
Pp06	14004754	G	A/A	A/A	A/A	G/A	G/A	G/G	G/G	G/G	G/G	G/G	G/G	G/G	G/G	G/G	G/G	G/G	G/G	G/G	G/G	UPSTREAM(MODIFIER||4429||Prupe.6G157300.1_v2.0.a1|)
Pp06	14018296	T	A/A	A/A	A/A	T/A	T/A	T/T	T/T	T/T	T/T	T/T	T/T	T/T	T/T	T/T	T/T	T/T	T/T	T/T	T/T	INTRON(MODIFIER||||Prupe.6G157300|Prupe.6G157300.1_v2.0.a1|15)
Pp06	14026408	TG	T/T	T/T	T/T	TG/T	TG/T	TG/TG	TG/TG	TG/TG	TG/TG	TG/TG	TG/TG	TG/TG	TG/TG	TG/TG	TG/TG	TG/TG	TG/TG	TG/TG	TG/TG	DOWNSTREAM(MODIFIER||662||Prupe.6G157300|Prupe.6G157300.1_v2.0.a1|)
Pp06	14088688	G	A/A	A/A	A/A	G/A	G/A	G/G	G/G	G/G	G/G	G/G	G/G	G/G	G/G	G/G	G/G	G/G	G/G	G/G	G/G	DOWNSTREAM(MODIFIER||3002||PpYUC11-like)
Pp06	14089194	T	C/C	C/C	C/C	T/C	T/C	T/T	T/T	T/T	T/T	T/T	T/T	T/T	T/T	T/T	T/T	T/T	T/T	T/T	T/T	DOWNSTREAM(MODIFIER||2496||PpYUC11-like)
Pp06	14089388	T	C/C	C/C	C/C	T/C	T/C	T/T	T/T	T/T	T/T	T/T	T/T	T/T	T/T	T/T	T/T	T/T	T/T	T/T	T/T	DOWNSTREAM(MODIFIER||2302||PpYUC11-like)
Pp06	14091764	C	T/T	T/T	T/T	C/T	C/T	C/C	C/C	C/C	C/C	C/C	C/C	C/C	C/C	C/C	C/C	C/C	C/C	C/C	C/C	UTR_3_PRIME(MODIFIER||145||PpYUC11-like)
Pp06	14093466	GAGAGAGAGAA	G/G	G/G	G/G	GAGAGAGAGAA/G	GAGAGAGAGAA/G	GAGAGAGAGAA/GAGAGAGAGAA	GAGAGAGAGAA/GAGAGAGAGAA	GAGAGAGAGAA/GAGAGAGAGAA	GAGAGAGAGAA/GAGAGAGAGAA	GAGAGAGAGAA/GAGAGAGAGAA	GAGAGAGAGAA/GAGAGAGAGAA	GAGAGAGAGAA/GAGAGAGAGAA	GAGAGAGAGAA/GAGAGAGAGAA	GAGAGAGAGAA/GAGAGAGAGAA	GAGAGAGAGAA/GAGAGAGAGAA	GAGAGAGAGAA/GAGAGAGAGAA	GAGAGAGAGAA/GAGAGAGAGAA	GAGAGAGAGAA/GAGAGAGAGAA	GAGAGAGAGAA/GAGAGAGAGAA	INTRON(MODIFIER||868||PpYUC11-like)
Pp06	14093515	AAGACAAACACATGCAAGAT	A/A	A/A	AAGACAAACACATGCAAGAT/AAGACAAACACATGCAAGAT	AAGACAAACACATGCAAGAT/AAGACAAACACATGCAAGAT	AAGACAAACACATGCAAGAT/AAGACAAACACATGCAAGAT	AAGACAAACACATGCAAGAT/AAGACAAACACATGCAAGAT	AAGACAAACACATGCAAGAT/AAGACAAACACATGCAAGAT	AAGACAAACACATGCAAGAT/AAGACAAACACATGCAAGAT	AAGACAAACACATGCAAGAT/AAGACAAACACATGCAAGAT	AAGACAAACACATGCAAGAT/AAGACAAACACATGCAAGAT	AAGACAAACACATGCAAGAT/AAGACAAACACATGCAAGAT	AAGACAAACACATGCAAGAT/AAGACAAACACATGCAAGAT	AAGACAAACACATGCAAGAT/AAGACAAACACATGCAAGAT	AAGACAAACACATGCAAGAT/AAGACAAACACATGCAAGAT	AAGACAAACACATGCAAGAT/AAGACAAACACATGCAAGAT	AAGACAAACACATGCAAGAT/AAGACAAACACATGCAAGAT	AAGACAAACACATGCAAGAT/AAGACAAACACATGCAAGAT	AAGACAAACACATGCAAGAT/AAGACAAACACATGCAAGAT	AAGACAAACACATGCAAGAT/A	UTR_5_PRIME(MODIFIER||917||PpYUC11-like)
Pp06	14095453	G	GTAAATCATTGGAAAATTTCCAACTC/GTAAATCATTGGAAAATTTCCAACTC	GTAAATCATTGGAAAATTTCCAACTC/GTAAATCATTGGAAAATTTCCAACTC	GTAAATCATTGGAAAATTTCCAACTC/GTAAATCATTGGAAAATTTCCAACTC	G/G	G/G	G/G	G/G	G/G	G/G	G/G	G/G	G/G	G/GTAAATCATTGGAAAATTTCCAACTC	GTAAATCATTGGAAAATTTCCAACTC/GTAAATCATTGGAAAATTTCCAACTC	G/G	G/G	GTAAATCATTGGAAAATTTCCAACTC/GTAAATCATTGGAAAATTTCCAACTC	G/G	G/G	UPSTREAM(MODIFIER||2855||PpYUC11-like)
Pp06	14097385	C	T/T	T/T	T/T	C/T	C/T	C/C	C/C	C/C	C/C	C/C	C/C	C/C	C/C	C/C	C/C	C/C	C/C	C/C	C/C	UPSTREAM(MODIFIER||4786||PpYUC11-like)
Pp06	14097843	G	GT/GT	GT/GT	GT/GT	G/GT	G/GT	G/G	G/G	G/G	G/G	G/G	G/G	G/G	G/G	G/G	G/G	G/G	G/G	G/G	G/G	UPSTREAM(MODIFIER||2831||PpYUC11-like)
Pp06	14112632	G	A/A	A/A	A/A	G/A	G/A	G/G	G/G	G/G	G/G	G/G	G/G	G/G	G/G	G/G	G/G	G/G	G/G	G/G	G/G	UPSTREAM(MODIFIER||4555||Prupe.6G157600.1_v2.0.a1|)
Pp06	14116291	ATTTGTCTTTC	A/A	A/A	A/A	ATTTGTCTTTC/A	ATTTGTCTTTC/A	ATTTGTCTTTC/ATTTGTCTTTC	ATTTGTCTTTC/ATTTGTCTTTC	ATTTGTCTTTC/ATTTGTCTTTC	ATTTGTCTTTC/ATTTGTCTTTC	ATTTGTCTTTC/ATTTGTCTTTC	ATTTGTCTTTC/ATTTGTCTTTC	ATTTGTCTTTC/ATTTGTCTTTC	ATTTGTCTTTC/ATTTGTCTTTC	ATTTGTCTTTC/ATTTGTCTTTC	ATTTGTCTTTC/ATTTGTCTTTC	ATTTGTCTTTC/ATTTGTCTTTC	ATTTGTCTTTC/ATTTGTCTTTC	ATTTGTCTTTC/ATTTGTCTTTC	ATTTGTCTTTC/ATTTGTCTTTC	UPSTREAM(MODIFIER||895||Prupe.6G157600.1_v2.0.a1|)
Pp06	14116688	C	A/A	A/A	A/A	C/A	C/A	C/C	C/C	C/C	C/C	C/C	C/C	C/C	./.	C/C	C/C	C/C	C/C	C/C	C/C	UPSTREAM(MODIFIER||499||Prupe.6G157600.1_v2.0.a1|)
Pp06	14119873	T	G/G	G/G	G/G	T/G	T/G	T/T	T/T	T/T	T/T	T/T	T/T	T/T	T/T	T/T	T/T	T/T	T/T	T/T	T/T	DOWNSTREAM(MODIFIER||2028||Prupe.6G157600.1_v2.0.a1|)
Pp06	14144516	G	A/A	A/A	A/A	G/A	G/A	G/G	G/G	G/G	G/G	G/G	G/G	G/G	G/G	G/G	G/G	G/G	G/G	G/G	G/G	DOWNSTREAM(MODIFIER||3371||Prupe.6G157700.1_v2.0.a1|)
Pp06	14144892	TA	T/T	T/T	T/T	TA/T	TA/T	TA/TA	TA/TA	TA/TA	TA/TA	TA/TA	TA/TA	TA/TA	TA/TA	TA/TA	TA/TA	TA/TA	TA/TA	TA/TA	TA/TA	DOWNSTREAM(MODIFIER||2994||Prupe.6G157700.1_v2.0.a1|)
Pp06	14148640	A	G/G	G/G	G/G	A/G	A/G	A/A	A/A	A/A	A/A	A/A	A/A	A/A	A/A	A/A	A/A	A/A	A/A	A/A	A/A	UPSTREAM(MODIFIER||287||Prupe.6G157700.1_v2.0.a1|)
Pp06	14151568	A	G/G	G/G	G/G	A/G	A/G	A/A	A/A	A/A	A/A	A/A	A/A	A/A	A/A	A/A	A/A	A/A	A/A	A/A	A/A	UPSTREAM(MODIFIER||3215||Prupe.6G157700.1_v2.0.a1|)
Pp06	14197286	G	A/A	A/A	A/A	G/A	G/A	G/G	G/G	G/G	G/G	G/G	G/G	G/G	G/G	G/G	G/G	G/G	G/G	G/G	G/G	UPSTREAM(MODIFIER||2064||Prupe.6G158000.1_v2.0.a1|)
Pp06	14205890	A	C/C	C/C	C/C	A/C	A/C	A/A	A/A	A/A	A/A	A/A	A/A	A/A	A/A	A/A	A/A	A/A	A/A	A/A	A/A	DOWNSTREAM(MODIFIER||3372||Prupe.6G158000.1_v2.0.a1|)
Pp06	14206938	T	A/A	A/A	A/A	T/A	T/A	T/T	T/T	T/T	T/T	T/T	T/T	T/T	./.	T/T	T/T	T/T	T/T	T/T	T/T	DOWNSTREAM(MODIFIER||4420||Prupe.6G158000.1_v2.0.a1|)
Pp06	14250520	C	CAA/CAA	CAA/CAA	CAA/CAA	C/CAA	C/CAA	C/C	C/C	C/C	C/C	C/C	C/C	C/C	C/C	C/C	C/C	C/C	C/C	C/C	C/C	DOWNSTREAM(MODIFIER||366||Prupe.6G158300.1_v2.0.a1|)
Pp06	14250542	TAATTAAC	T/T	T/T	T/T	TAATTAAC/T	TAATTAAC/T	TAATTAAC/TAATTAAC	TAATTAAC/TAATTAAC	TAATTAAC/TAATTAAC	TAATTAAC/TAATTAAC	TAATTAAC/TAATTAAC	TAATTAAC/TAATTAAC	TAATTAAC/TAATTAAC	./.	TAATTAAC/TAATTAAC	TAATTAAC/TAATTAAC	TAATTAAC/TAATTAAC	TAATTAAC/TAATTAAC	TAATTAAC/TAATTAAC	TAATTAAC/TAATTAAC	DOWNSTREAM(MODIFIER||344||Prupe.6G158300.1_v2.0.a1|)
Pp06	14250551	ATCTTTACCTCT	A/A	A/A	A/A	ATCTTTACCTCT/A	ATCTTTACCTCT/A	ATCTTTACCTCT/ATCTTTACCTCT	ATCTTTACCTCT/ATCTTTACCTCT	ATCTTTACCTCT/ATCTTTACCTCT	ATCTTTACCTCT/ATCTTTACCTCT	ATCTTTACCTCT/ATCTTTACCTCT	ATCTTTACCTCT/ATCTTTACCTCT	ATCTTTACCTCT/ATCTTTACCTCT	ATCTTTACCTCT/ATCTTTACCTCT	ATCTTTACCTCT/ATCTTTACCTCT	ATCTTTACCTCT/ATCTTTACCTCT	ATCTTTACCTCT/ATCTTTACCTCT	ATCTTTACCTCT/ATCTTTACCTCT	ATCTTTACCTCT/ATCTTTACCTCT	ATCTTTACCTCT/ATCTTTACCTCT	DOWNSTREAM(MODIFIER||335||Prupe.6G158300.1_v2.0.a1|)
Pp06	14281863	A	G/G	G/G	G/G	A/G	A/G	A/A	A/A	A/A	A/A	A/A	A/A	A/A	A/A	A/A	A/A	A/A	A/A	A/A	A/A	DOWNSTREAM(MODIFIER||719||Prupe.6G158400.1_v2.0.a1|)
Pp06	14285484	A	G/G	G/G	G/G	A/G	A/G	A/A	A/A	A/A	A/A	A/A	A/A	A/A	A/A	A/A	A/A	A/A	A/A	A/A	A/A	UPSTREAM(MODIFIER||511||Prupe.6G158500.1_v2.0.a1|)
Pp06	14285561	A	C/C	C/C	C/C	A/C	A/C	A/A	A/A	A/A	A/A	A/A	A/A	A/A	A/A	A/A	A/A	A/A	A/A	A/A	A/A	UPSTREAM(MODIFIER||588||Prupe.6G158500.1_v2.0.a1|)
Pp06	14287772	A	C/C	C/C	C/C	A/C	A/C	A/A	A/A	A/A	A/A	A/A	A/A	A/A	A/A	A/A	A/A	A/A	A/A	A/A	A/A	UPSTREAM(MODIFIER||2799||Prupe.6G158500.1_v2.0.a1|)
Pp06	14373375	C	A/A	A/A	A/A	C/A	C/A	C/C	C/C	C/C	C/C	C/C	C/C	C/C	C/C	C/C	C/C	C/C	C/C	C/C	C/C	UPSTREAM(MODIFIER||1311||Prupe.6G158600.1_v2.0.a1|)
Pp06	14373831	C	T/T	T/T	T/T	C/T	C/T	C/C	C/C	C/C	./.	C/C	C/C	C/C	C/C	C/C	./.	./.	C/C	C/C	C/C	UPSTREAM(MODIFIER||855||Prupe.6G158600.1_v2.0.a1|)
Pp06	14385957	G	A/A	A/A	A/A	G/A	G/A	G/G	G/G	G/G	G/G	G/G	G/G	G/G	./.	G/G	G/G	G/G	G/G	G/G	G/G	UPSTREAM(MODIFIER||1437||Prupe.6G158700.1_v2.0.a1|)
Pp06	14387591	T	TGG/TGG	TGG/TGG	TGG/TGG	T/TGG	T/TGG	T/T	T/T	T/T	T/T	T/T	T/T	T/T	T/T	T/T	T/T	T/T	T/T	T/T	T/T	FRAME_SHIFT(HIGH||tac/tCCac|Y293S?|Prupe.6G158800.1_v2.0.a1|6)
Pp06	14387592	A	T/T	T/T	T/T	A/T	A/T	A/A	A/A	A/A	A/A	A/A	A/A	A/A	A/A	A/A	A/A	A/A	A/A	A/A	A/A	NON_SYNONYMOUS_(MODERATE|MISSENSE|Tac/Aac|Y293N|Prupe.6G158800.1_v2.0.a1|6)
Pp06	14391575	C	T/T	T/T	T/T	C/T	C/T	C/C	C/C	C/C	./.	C/C	C/C	C/C	./.	C/C	C/C	C/C	C/C	C/C	C/C	UPSTREAM(MODIFIER||2464||Prupe.6G158800.1_v2.0.a1|)
Pp06	14392144	G	A/A	A/A	A/A	G/A	G/A	G/G	G/G	G/G	G/G	G/G	G/G	G/G	G/G	G/G	G/G	G/G	G/G	G/G	G/G	UPSTREAM(MODIFIER||3033||Prupe.6G158800.1_v2.0.a1|)
Pp06	14479261	A	G/G	G/G	G/G	A/G	A/G	A/A	A/A	A/A	A/A	A/A	A/A	A/A	A/A	A/A	A/A	A/A	A/A	A/A	A/A	DOWNSTREAM(MODIFIER||1908||Prupe.6G159000.1_v2.0.a1|)
Pp06	14481028	T	C/C	C/C	C/C	T/C	T/C	T/T	T/T	T/T	T/T	T/T	T/T	T/T	T/T	T/T	T/T	T/T	T/T	T/T	T/T	DOWNSTREAM(MODIFIER||141||Prupe.6G159000.1_v2.0.a1|)
Pp06	14483551	C	T/T	T/T	T/T	C/T	C/T	C/C	./.	C/C	./.	./.	C/C	C/C	C/C	C/C	C/C	C/C	C/C	C/C	C/C	INTRON(MODIFIER||||Prupe.6G159000.1_v2.0.a1|1)
Pp06	14483585	G	A/A	A/A	A/A	G/A	G/A	G/G	G/G	G/G	./.	./.	G/G	G/G	./.	G/G	G/G	G/G	G/G	G/G	G/G	INTRON(MODIFIER||||Prupe.6G159000.1_v2.0.a1|1)
Pp06	14486020	T	G/G	G/G	G/G	T/G	T/G	T/T	T/T	./.	T/T	T/T	T/T	T/T	./.	T/T	./.	./.	T/T	T/T	T/T	UPSTREAM(MODIFIER||667||Prupe.6G159000.1_v2.0.a1|)
Pp06	14544447	T	TTTCTTCTTCTTC/TTTCTTCTTCTTC	TTTCTTCTTCTTC/TTTCTTCTTCTTC	TTTCTTCTTCTTC/TTTCTTCTTCTTC	T/TTTCTTCTTCTTC	T/TTTCTTCTTCTTC	T/T	T/T	T/T	T/T	T/T	T/T	T/T	T/T	T/T	T/T	T/T	T/T	T/T	T/T	INTRON(MODIFIER||||Prupe.6G159100.1_v2.0.a1|1)
Pp06	14554957	CT	C/C	C/C	C/C	CT/C	CT/C	CT/CT	CT/CT	CT/CT	CT/CT	CT/CT	CT/CT	CT/CT	CT/CT	CT/CT	CT/CT	CT/CT	CT/CT	CT/CT	CT/CT	DOWNSTREAM(MODIFIER||847||Prupe.6G159100.1_v2.0.a1|)
Pp06	14564562	G	A/A	A/A	A/A	G/A	G/A	G/G	G/G	G/G	G/G	G/G	G/G	G/G	G/G	G/G	G/G	G/G	G/G	G/G	G/G	UPSTREAM(MODIFIER||4813||Prupe.6G159200.1_v2.0.a1|)
Pp06	14571465	G	A/A	A/A	A/A	G/A	G/A	G/G	G/G	G/G	G/G	G/G	G/G	G/G	G/G	G/G	G/G	G/G	G/G	G/G	G/G	DOWNSTREAM(MODIFIER||485||Prupe.6G159200.1_v2.0.a1|)
Pp06	14571608	T	G/G	G/G	G/G	T/G	T/G	T/T	T/T	T/T	T/T	T/T	T/T	T/T	T/T	T/T	T/T	T/T	T/T	T/T	T/T	DOWNSTREAM(MODIFIER||628||Prupe.6G159200.1_v2.0.a1|)
Pp06	14571624	G	T/T	T/T	T/T	G/T	G/T	G/G	G/G	G/G	G/G	G/G	G/G	G/G	G/G	G/G	G/G	G/G	G/G	G/G	G/G	DOWNSTREAM(MODIFIER||644||Prupe.6G159200.1_v2.0.a1|)
Pp06	14571638	T	C/C	C/C	C/C	T/C	T/C	T/T	T/T	T/T	T/T	T/T	T/T	T/T	./.	T/T	T/T	T/T	T/T	T/T	T/T	DOWNSTREAM(MODIFIER||658||Prupe.6G159200.1_v2.0.a1|)
Pp06	14572056	TAGCAAGTTATAGA	T/T	T/T	T/T	TAGCAAGTTATAGA/T	TAGCAAGTTATAGA/T	TAGCAAGTTATAGA/TAGCAAGTTATAGA	TAGCAAGTTATAGA/TAGCAAGTTATAGA	TAGCAAGTTATAGA/TAGCAAGTTATAGA	TAGCAAGTTATAGA/TAGCAAGTTATAGA	TAGCAAGTTATAGA/TAGCAAGTTATAGA	TAGCAAGTTATAGA/TAGCAAGTTATAGA	TAGCAAGTTATAGA/TAGCAAGTTATAGA	TAGCAAGTTATAGA/TAGCAAGTTATAGA	TAGCAAGTTATAGA/TAGCAAGTTATAGA	TAGCAAGTTATAGA/T	TAGCAAGTTATAGA/T	TAGCAAGTTATAGA/TAGCAAGTTATAGA	TAGCAAGTTATAGA/TAGCAAGTTATAGA	TAGCAAGTTATAGA/TAGCAAGTTATAGA	DOWNSTREAM(MODIFIER||1077||Prupe.6G159200.1_v2.0.a1|)
Pp06	14572774	A	G/G	G/G	G/G	A/G	A/G	A/A	A/A	A/A	A/A	A/A	A/A	A/A	./.	A/A	A/A	A/A	A/A	A/A	A/A	DOWNSTREAM(MODIFIER||1794||Prupe.6G159200.1_v2.0.a1|)
Pp06	14573684	T	G/G	G/G	G/G	T/G	T/G	T/T	T/T	T/T	T/T	T/T	T/T	T/T	./.	T/T	T/T	T/T	T/T	T/T	T/T	DOWNSTREAM(MODIFIER||2704||Prupe.6G159200.1_v2.0.a1|)
Pp06	14574071	C	T/T	T/T	T/T	C/T	C/T	C/C	C/C	C/C	C/C	C/C	C/C	C/C	C/C	C/C	C/C	C/C	C/C	C/C	C/C	DOWNSTREAM(MODIFIER||3091||Prupe.6G159200.1_v2.0.a1|)
Pp06	14574939	C	T/T	T/T	T/T	C/T	C/T	C/C	C/C	C/C	C/C	C/C	C/C	C/C	C/C	C/C	C/C	C/C	C/C	C/C	C/C	DOWNSTREAM(MODIFIER||3959||Prupe.6G159200.1_v2.0.a1|)
Pp06	14581656	G	A/A	A/A	A/A	G/A	G/A	G/G	G/G	G/G	G/G	G/G	G/G	G/G	G/G	G/G	G/G	G/G	G/G	G/G	G/G	DOWNSTREAM(MODIFIER||3711||Prupe.6G159300.1_v2.0.a1|)
Pp06	14581669	C	T/T	T/T	T/T	C/T	C/T	C/C	C/C	C/C	C/C	C/C	C/C	C/C	C/C	C/C	C/C	C/C	C/C	C/C	C/C	DOWNSTREAM(MODIFIER||3698||Prupe.6G159300.1_v2.0.a1|)
Pp06	14583592	A	G/G	G/G	G/G	A/G	A/G	A/A	A/A	A/A	A/A	A/A	A/A	A/A	A/A	A/A	A/A	A/A	A/A	A/A	A/A	DOWNSTREAM(MODIFIER||1775||Prupe.6G159300.1_v2.0.a1|)
Pp06	14583657	A	C/C	C/C	C/C	A/C	A/C	A/A	A/A	A/A	./.	A/A	A/A	A/A	A/A	A/A	A/A	A/A	A/A	A/A	A/A	DOWNSTREAM(MODIFIER||1710||Prupe.6G159300.1_v2.0.a1|)
Pp06	14584106	A	G/G	G/G	G/G	A/G	A/G	A/A	A/A	A/A	./.	A/A	A/A	A/A	./.	A/A	./.	./.	A/A	A/A	A/A	DOWNSTREAM(MODIFIER||1261||Prupe.6G159300.1_v2.0.a1|)
Pp06	14584272	A	ACC/ACC	ACC/ACC	ACC/ACC	A/ACC	A/ACC	A/A	A/A	A/A	A/A	A/A	A/A	A/A	./.	A/A	A/A	A/A	A/A	A/A	A/A	DOWNSTREAM(MODIFIER||1094||Prupe.6G159300.1_v2.0.a1|)
Pp06	14585488	A	G/G	G/G	G/G	A/A	A/A	A/A	A/G	A/A	./.	A/A	./.	A/A	A/A	A/A	A/G	A/G	A/G	A/A	A/G	STOP_LOST(HIGH|MISSENSE|Taa/Caa|*179Q|Prupe.6G159300.1_v2.0.a1|3)
Pp06	14585835	A	C/C	C/C	C/C	A/C	A/C	A/A	A/A	A/A	A/A	A/A	A/A	A/A	A/A	A/A	A/A	A/A	A/A	A/A	A/A	NON_SYNONYMOUS_(MODERATE|MISSENSE|gaT/gaG|D73E|Prupe.6G159300.1_v2.0.a1|2)
Pp06	14585923	C	T/T	T/T	T/T	C/T	C/T	C/C	C/C	C/C	C/C	C/C	C/C	C/C	C/C	C/C	C/C	C/C	C/C	C/C	C/C	NON_SYNONYMOUS_(MODERATE|MISSENSE|tGt/tAt|C44Y|Prupe.6G159300.1_v2.0.a1|2)
Pp06	14586060	A	T/T	T/T	T/T	A/T	A/T	A/A	A/A	A/A	./.	A/A	A/A	A/A	A/A	A/A	A/A	A/A	A/A	A/A	A/A	DOWNSTREAM(MODIFIER||1804||Prupe.6G159400.1_v2.0.a1|)
Pp06	14595072	A	C/C	C/C	C/C	A/C	A/C	A/A	A/A	A/A	A/A	A/A	A/A	A/A	A/A	A/A	A/A	A/A	A/A	A/A	A/A	INTRON(MODIFIER||||Prupe.6G159400.1_v2.0.a1|1)
Pp06	14596100	G	A/A	A/A	A/A	G/A	G/A	G/G	G/G	G/G	G/G	G/G	G/G	G/G	G/G	G/G	G/G	G/G	G/G	G/G	G/G	UPSTREAM(MODIFIER||558||Prupe.6G159400.1_v2.0.a1|)
Pp06	14597650	T	TA/TA	TA/TA	TA/TA	T/TA	T/TA	T/T	T/T	T/T	T/T	T/T	T/T	T/T	T/T	T/T	T/T	T/T	T/T	T/T	T/T	UPSTREAM(MODIFIER||2109||Prupe.6G159400.1_v2.0.a1|)
Pp06	14597822	G	A/A	A/A	A/A	G/A	G/A	G/G	G/G	G/G	G/G	G/G	G/G	G/G	G/G	G/G	G/G	G/G	G/G	G/G	G/G	UPSTREAM(MODIFIER||2280||Prupe.6G159400.1_v2.0.a1|)
Pp06	14598686	C	G/G	G/G	G/G	C/G	C/G	C/C	C/C	C/C	C/C	C/C	C/C	C/C	C/C	C/C	C/C	C/C	C/C	C/C	C/C	UPSTREAM(MODIFIER||3144||Prupe.6G159400.1_v2.0.a1|)
Pp06	14598960	G	A/A	A/A	A/A	G/A	G/A	G/G	G/G	G/G	G/G	G/G	G/G	G/G	G/G	G/G	G/G	G/G	G/G	G/G	G/G	UPSTREAM(MODIFIER||3418||Prupe.6G159400.1_v2.0.a1|)
Pp06	14599729	C	T/T	T/T	T/T	C/T	C/T	C/C	C/C	C/C	C/C	C/C	C/C	C/C	./.	C/C	C/C	C/C	C/C	C/C	C/C	UPSTREAM(MODIFIER||4187||Prupe.6G159400.1_v2.0.a1|)
Pp06	14600818	T	G/G	G/G	G/G	T/G	T/G	T/T	T/T	T/T	T/T	T/T	T/T	T/T	./.	T/T	T/T	T/T	T/T	T/T	T/T	DOWNSTREAM(MODIFIER||858||Prupe.6G159500.1_v2.0.a1|)
Pp06	14601221	T	G/G	G/G	G/G	T/G	T/G	T/T	T/T	T/T	T/T	T/T	T/T	T/T	T/T	T/T	T/T	T/T	T/T	T/T	T/T	DOWNSTREAM(MODIFIER||455||Prupe.6G159500.1_v2.0.a1|)
Pp06	14603986	GA	G/G	G/G	G/G	GA/G	GA/G	GA/GA	GA/GA	GA/GA	GA/GA	GA/GA	GA/GA	GA/GA	GA/GA	GA/GA	GA/GA	GA/GA	GA/GA	GA/GA	GA/GA	INTRON(MODIFIER||||Prupe.6G159500.1_v2.0.a1|6)
Pp06	14606193	A	T/T	T/T	T/T	A/T	A/T	A/A	A/A	A/A	A/A	A/A	A/A	A/A	A/A	A/A	A/A	A/A	A/A	A/A	A/A	INTRON(MODIFIER||||Prupe.6G159500.1_v2.0.a1|1)
Pp06	14607029	C	CTATAAAGT/CTATAAAGT	CTATAAAGT/CTATAAAGT	CTATAAAGT/CTATAAAGT	C/CTATAAAGT	C/CTATAAAGT	C/C	C/C	C/C	C/C	C/C	C/C	C/C	C/C	C/C	C/C	C/C	C/C	C/C	C/C	UPSTREAM(MODIFIER||263||Prupe.6G159500.1_v2.0.a1|)
Pp06	14608023	C	T/T	T/T	T/T	C/T	C/T	C/C	C/C	C/C	C/C	C/C	C/C	C/C	C/C	C/C	./.	./.	C/C	C/C	C/C	UPSTREAM(MODIFIER||1256||Prupe.6G159500.1_v2.0.a1|)
Pp06	14608045	T	G/G	G/G	G/G	T/G	T/G	T/T	T/T	T/T	T/T	T/T	T/T	T/T	./.	T/T	./.	./.	T/T	T/T	T/T	UPSTREAM(MODIFIER||1278||Prupe.6G159500.1_v2.0.a1|)
Pp06	14608871	T	TAATG/TAATG	TAATG/TAATG	TAATG/TAATG	T/TAATG	T/TAATG	T/T	T/T	T/T	T/T	T/T	T/T	T/T	T/T	T/T	T/T	T/T	T/T	T/T	T/T	UPSTREAM(MODIFIER||2105||Prupe.6G159500.1_v2.0.a1|)
Pp06	14609215	G	A/A	A/A	A/A	G/A	G/A	G/G	G/G	G/G	G/G	G/G	G/G	G/G	./.	G/G	G/G	G/G	G/G	G/G	G/G	UPSTREAM(MODIFIER||2448||Prupe.6G159500.1_v2.0.a1|)
Pp06	14609281	AAT	A/A	A/A	A/A	AAT/A	AAT/A	AAT/AAT	AAT/AAT	AAT/AAT	AAT/AAT	AAT/AAT	AAT/AAT	AAT/AAT	AAT/AAT	AAT/AAT	AAT/AAT	AAT/AAT	AAT/AAT	AAT/AAT	AAT/AAT	UPSTREAM(MODIFIER||2515||Prupe.6G159500.1_v2.0.a1|)
Pp06	14619286	AT	A/A	A/A	A/A	AT/A	AT/A	AT/AT	AT/AT	AT/AT	AT/AT	AT/AT	AT/AT	AT/AT	AT/AT	AT/AT	AT/AT	AT/AT	AT/AT	AT/AT	AT/AT	DOWNSTREAM(MODIFIER||921||Prupe.6G159600.1_v2.0.a1|)
Pp06	14619996	GA	G/G	G/G	G/G	GA/G	GA/G	GA/GA	GA/GA	GA/GA	GA/GA	GA/GA	GA/GA	GA/GA	GA/GA	GA/GA	GA/GA	GA/GA	GA/GA	GA/GA	GA/GA	DOWNSTREAM(MODIFIER||211||Prupe.6G159600.1_v2.0.a1|)
Pp06	14620287	T	A/A	A/A	A/A	T/A	T/A	T/T	T/T	T/T	T/T	T/T	T/T	T/T	T/T	T/T	T/T	T/T	T/T	T/T	T/T	UTR_3_PRIME(MODIFIER||8||Prupe.6G159600.1_v2.0.a1|1)
Pp06	14621492	G	A/A	A/A	A/A	G/A	G/A	G/G	G/G	G/G	G/G	G/G	G/G	G/G	./.	G/G	G/G	G/G	G/G	G/G	G/G	SYNONYMOUS_(LOW|SILENT|ccC/ccT|P26|Prupe.6G159600.1_v2.0.a1|1)
Pp06	14621599	G	A/A	A/A	A/A	G/A	G/A	G/G	G/G	G/G	G/G	G/G	G/G	G/G	G/G	G/G	G/G	G/G	G/G	G/G	G/G	UPSTREAM(MODIFIER||30||Prupe.6G159600.1_v2.0.a1|)
Pp06	14621881	T	G/G	G/G	G/G	T/G	T/G	T/T	T/T	T/T	T/T	T/T	T/T	T/T	T/T	T/T	T/T	T/T	T/T	T/T	T/T	UPSTREAM(MODIFIER||312||Prupe.6G159600.1_v2.0.a1|)
Pp06	14663388	C	T/T	T/T	T/T	C/T	C/T	C/C	C/C	C/C	C/C	C/C	C/C	C/C	C/C	C/C	C/C	C/C	C/C	C/C	C/C	DOWNSTREAM(MODIFIER||4719||Prupe.6G159800.1_v2.0.a1|)
Pp06	14663461	T	C/C	C/C	C/C	T/C	T/C	T/T	T/T	T/T	T/T	T/T	T/T	T/T	./.	T/T	T/T	T/T	T/T	T/T	T/T	DOWNSTREAM(MODIFIER||4646||Prupe.6G159800.1_v2.0.a1|)
Pp06	14664090	AT	A/A	A/A	A/A	AT/A	AT/A	AT/AT	AT/AT	AT/AT	AT/AT	AT/AT	AT/AT	AT/AT	AT/AT	AT/AT	AT/AT	AT/AT	AT/AT	AT/AT	AT/AT	DOWNSTREAM(MODIFIER||4016||Prupe.6G159800.1_v2.0.a1|)
Pp06	14664094	T	G/G	G/G	G/G	T/G	T/G	T/T	T/T	T/T	T/T	T/T	T/T	T/T	T/T	T/T	T/T	T/T	T/T	T/T	T/T	DOWNSTREAM(MODIFIER||4013||Prupe.6G159800.1_v2.0.a1|)
Pp06	14664781	GTTTCGA	G/G	G/G	G/G	GTTTCGA/G	GTTTCGA/G	GTTTCGA/GTTTCGA	GTTTCGA/GTTTCGA	GTTTCGA/GTTTCGA	GTTTCGA/GTTTCGA	GTTTCGA/GTTTCGA	GTTTCGA/GTTTCGA	GTTTCGA/GTTTCGA	GTTTCGA/GTTTCGA	GTTTCGA/GTTTCGA	GTTTCGA/GTTTCGA	GTTTCGA/GTTTCGA	GTTTCGA/GTTTCGA	GTTTCGA/GTTTCGA	GTTTCGA/GTTTCGA	DOWNSTREAM(MODIFIER||3325||Prupe.6G159800.1_v2.0.a1|)
Pp06	14664893	T	C/C	C/C	C/C	T/C	T/C	T/T	T/T	T/T	T/T	T/T	T/T	T/T	T/T	T/T	T/T	T/T	T/T	T/T	T/T	DOWNSTREAM(MODIFIER||3214||Prupe.6G159800.1_v2.0.a1|)
Pp06	14664923	A	G/G	G/G	G/G	A/G	A/G	A/A	A/A	A/A	A/A	A/A	A/A	A/A	A/A	A/A	A/A	A/A	A/A	A/A	A/A	DOWNSTREAM(MODIFIER||3184||Prupe.6G159800.1_v2.0.a1|)
Pp06	14664927	C	T/T	T/T	T/T	C/T	C/T	C/C	C/C	C/C	C/C	C/C	C/C	C/C	C/C	C/C	C/C	C/C	C/C	C/C	C/C	DOWNSTREAM(MODIFIER||3180||Prupe.6G159800.1_v2.0.a1|)
Pp06	14664949	C	T/T	T/T	T/T	C/T	C/T	C/C	C/C	C/C	C/C	C/C	C/C	C/C	C/C	C/C	C/C	C/C	C/C	C/C	C/C	DOWNSTREAM(MODIFIER||3158||Prupe.6G159800.1_v2.0.a1|)
Pp06	14666052	T	TTACCTAATTTATAAA/TTACCTAATTTATAAA	TTACCTAATTTATAAA/TTACCTAATTTATAAA	TTACCTAATTTATAAA/TTACCTAATTTATAAA	T/TTACCTAATTTATAAA	T/TTACCTAATTTATAAA	T/T	T/T	T/T	T/T	T/T	T/T	T/T	T/T	T/T	T/T	T/T	T/T	T/T	T/T	DOWNSTREAM(MODIFIER||2054||Prupe.6G159800.1_v2.0.a1|)
Pp06	14666053	G	GTGTCAGGTATT/GTGTCAGGTATT	GTGTCAGGTATT/GTGTCAGGTATT	GTGTCAGGTATT/GTGTCAGGTATT	G/GTGTCAGGTATT	G/GTGTCAGGTATT	G/G	G/G	G/G	G/G	G/G	G/G	G/G	G/G	G/G	G/G	G/G	G/G	G/G	G/G	DOWNSTREAM(MODIFIER||2053||Prupe.6G159800.1_v2.0.a1|)
Pp06	14666906	A	G/G	G/G	G/G	A/G	A/G	A/A	A/A	A/A	A/A	A/A	A/A	A/A	A/A	A/A	A/A	A/A	A/A	A/A	A/A	DOWNSTREAM(MODIFIER||1201||Prupe.6G159800.1_v2.0.a1|)
Pp06	14666948	G	A/A	A/A	A/A	G/A	G/A	G/G	G/G	G/G	G/G	G/G	G/G	G/G	G/G	G/G	G/G	G/G	G/G	G/G	G/G	DOWNSTREAM(MODIFIER||1159||Prupe.6G159800.1_v2.0.a1|)
Pp06	14667532	AT	A/A	A/A	A/A	AT/A	AT/A	AT/AT	AT/AT	AT/AT	AT/AT	AT/AT	AT/AT	AT/AT	AT/AT	AT/AT	AT/AT	AT/AT	AT/AT	AT/AT	AT/AT	DOWNSTREAM(MODIFIER||574||Prupe.6G159800.1_v2.0.a1|)
Pp06	14667615	G	A/A	A/A	A/A	G/A	G/A	G/G	G/G	G/G	G/G	G/G	G/G	G/G	G/G	G/G	G/G	G/G	G/G	G/G	G/G	DOWNSTREAM(MODIFIER||492||Prupe.6G159800.1_v2.0.a1|)
Pp06	14667617	G	C/C	C/C	C/C	G/C	G/C	G/G	G/G	G/G	G/G	G/G	G/G	G/G	G/G	G/G	G/G	G/G	G/G	G/G	G/G	DOWNSTREAM(MODIFIER||490||Prupe.6G159800.1_v2.0.a1|)
Pp06	14667638	AT	A/A	A/A	A/A	AT/A	AT/A	AT/AT	AT/AT	AT/AT	AT/AT	AT/AT	AT/AT	AT/AT	AT/AT	AT/AT	AT/AT	AT/AT	AT/AT	AT/AT	AT/AT	DOWNSTREAM(MODIFIER||468||Prupe.6G159800.1_v2.0.a1|)
Pp06	14667778	G	A/A	A/A	A/A	G/A	G/A	G/G	G/G	G/G	G/G	G/G	G/G	G/G	G/G	G/G	G/G	G/G	G/G	G/G	G/G	DOWNSTREAM(MODIFIER||329||Prupe.6G159800.1_v2.0.a1|)
Pp06	14673463	C	T/T	T/T	T/T	C/T	C/T	C/C	C/C	C/C	./.	C/C	C/C	C/C	C/C	C/C	C/C	C/C	C/C	C/C	C/C	NON_SYNONYMOUS_(MODERATE|MISSENSE|cGg/cAg|R215Q|Prupe.6G159800.1_v2.0.a1|1)
Pp06	14674876	A	C/C	C/C	C/C	A/C	A/C	A/A	A/A	A/A	A/A	A/A	A/A	A/A	A/A	A/A	A/A	A/A	A/A	A/A	A/A	UTR_5_PRIME(MODIFIER||770||Prupe.6G159800.1_v2.0.a1|1)
Pp06	14685102	T	TTGTCTTCCTCATTAGAGCAGCTTGCTTTGTCAAA/TTGTCTTCCTCATTAGAGCAGCTTGCTTTGTCAAA	TTGTCTTCCTCATTAGAGCAGCTTGCTTTGTCAAA/TTGTCTTCCTCATTAGAGCAGCTTGCTTTGTCAAA	TTGTCTTCCTCATTAGAGCAGCTTGCTTTGTCAAA/TTGTCTTCCTCATTAGAGCAGCTTGCTTTGTCAAA	T/TTGTCTTCCTCATTAGAGCAGCTTGCTTTGTCAAA	T/TTGTCTTCCTCATTAGAGCAGCTTGCTTTGTCAAA	T/T	T/T	T/T	T/T	T/T	T/T	T/T	T/T	T/T	T/T	T/T	T/T	T/T	T/T	UPSTREAM(MODIFIER||2831||Prupe.6G159900.1_v2.0.a1|)
Pp06	14725951	T	C/C	C/C	C/C	T/C	T/C	T/T	T/T	T/T	T/T	T/T	T/T	T/T	T/T	T/T	T/T	T/T	T/T	T/T	T/T	INTRON(MODIFIER||||Prupe.6G160000.1_v2.0.a1|2)
Pp06	14734121	C	T/T	T/T	T/T	C/T	C/T	C/C	C/C	C/C	C/C	C/C	C/C	C/C	C/C	C/C	C/C	C/C	C/C	C/C	C/C	DOWNSTREAM(MODIFIER||1758||Prupe.6G160000.1_v2.0.a1|)
Pp06	14761758	A	T/T	T/T	T/T	A/T	A/T	A/A	A/A	A/A	A/A	A/A	A/A	A/A	A/A	A/A	A/A	A/A	A/A	A/A	A/A	INTRON(MODIFIER||||Prupe.6G160100.1_v2.0.a1|3|)
Pp06	14764231	T	C/C	C/C	C/C	T/C	T/C	T/T	T/T	T/T	T/T	T/T	T/T	T/T	./.	T/T	T/T	T/T	T/T	T/T	T/T	INTRON(MODIFIER||||Prupe.6G160100.1_v2.0.a1|3|)
Pp06	14827879	G	T/T	T/T	T/T	G/T	G/T	G/G	G/G	G/G	G/G	G/G	G/G	G/G	G/G	G/G	G/G	G/G	G/G	G/G	G/G	UPSTREAM(MODIFIER||2620||Prupe.6G160300.1_v2.0.a1|)
Pp06	14827883	A	G/G	G/G	G/G	A/G	A/G	A/A	A/A	A/A	A/A	A/A	A/A	A/A	A/A	A/A	A/A	A/A	A/A	A/A	A/A	UPSTREAM(MODIFIER||2616||Prupe.6G160300.1_v2.0.a1|)
Pp06	14828136	T	G/G	G/G	G/G	T/G	T/G	T/T	T/T	T/T	T/T	T/T	T/T	T/T	./.	T/T	T/T	T/T	T/T	T/T	T/T	UPSTREAM(MODIFIER||2363||Prupe.6G160300.1_v2.0.a1|)
Pp06	14829020	G	A/A	A/A	A/A	G/A	G/A	G/G	G/G	G/G	G/G	G/G	G/G	G/G	G/G	G/G	G/G	G/G	G/G	G/G	G/G	UPSTREAM(MODIFIER||1479||Prupe.6G160300.1_v2.0.a1|)
Pp06	14829098	G	A/A	A/A	A/A	G/A	G/A	G/G	G/G	G/G	G/G	G/G	G/G	G/G	G/G	G/G	G/G	G/G	G/G	G/G	G/G	UPSTREAM(MODIFIER||1401||Prupe.6G160300.1_v2.0.a1|)
Pp06	14829117	A	T/T	T/T	T/T	A/T	A/T	A/A	A/A	A/A	A/A	A/A	A/A	A/A	A/A	A/A	A/A	A/A	A/A	A/A	A/A	UPSTREAM(MODIFIER||1382||Prupe.6G160300.1_v2.0.a1|)
Pp06	14829118	A	G/G	G/G	G/G	A/G	A/G	A/A	A/A	A/A	A/A	A/A	A/A	A/A	A/A	A/A	A/A	A/A	A/A	A/A	A/A	UPSTREAM(MODIFIER||1381||Prupe.6G160300.1_v2.0.a1|)
Pp06	14829143	T	C/C	C/C	C/C	T/C	T/C	T/T	T/T	T/T	T/T	T/T	T/T	T/T	T/T	T/T	T/T	T/T	T/T	T/T	T/T	UPSTREAM(MODIFIER||1356||Prupe.6G160300.1_v2.0.a1|)
Pp06	14829180	G	GC/GC	GC/GC	GC/GC	G/GC	G/GC	G/G	G/G	G/G	G/G	G/G	G/G	G/G	G/G	G/G	G/G	G/G	G/G	G/G	G/G	UPSTREAM(MODIFIER||1318||Prupe.6G160300.1_v2.0.a1|)
Pp06	14829358	TC	T/T	T/T	T/T	TC/T	TC/T	TC/TC	TC/TC	TC/TC	TC/TC	TC/TC	TC/TC	TC/TC	TC/TC	TC/TC	TC/TC	TC/TC	TC/TC	TC/TC	TC/TC	UPSTREAM(MODIFIER||1140||Prupe.6G160300.1_v2.0.a1|)
Pp06	14829382	AT	A/A	A/A	A/A	AT/A	AT/A	AT/AT	AT/AT	AT/AT	AT/AT	AT/AT	AT/AT	AT/AT	AT/AT	AT/AT	AT/AT	AT/AT	AT/AT	AT/AT	AT/AT	UPSTREAM(MODIFIER||1116||Prupe.6G160300.1_v2.0.a1|)
Pp06	14829404	T	TTA/TTA	TTA/TTA	TTA/TTA	T/TTA	T/TTA	T/T	T/T	T/T	T/T	T/T	T/T	T/T	T/T	T/T	T/T	T/T	T/T	T/T	T/T	UPSTREAM(MODIFIER||1094||Prupe.6G160300.1_v2.0.a1|)
Pp06	14829411	T	TA/TA	TA/TA	TA/TA	T/TA	T/TA	T/T	T/T	./.	T/T	T/T	T/T	T/T	T/T	T/T	T/T	T/T	T/T	T/T	T/T	UPSTREAM(MODIFIER||1087||Prupe.6G160300.1_v2.0.a1|)
Pp06	14829467	C	G/G	G/G	G/G	C/G	C/G	C/C	C/C	C/C	C/C	C/C	C/C	C/C	C/C	C/C	C/C	C/C	C/C	C/C	C/C	UPSTREAM(MODIFIER||1032||Prupe.6G160300.1_v2.0.a1|)
Pp06	14829709	A	T/T	T/T	T/T	A/T	A/T	A/A	A/A	A/A	A/A	A/A	A/A	A/A	A/A	A/A	./.	./.	A/A	A/A	A/A	UPSTREAM(MODIFIER||790||Prupe.6G160300.1_v2.0.a1|)
Pp06	14829712	C	A/A	A/A	A/A	C/A	C/A	C/C	C/C	C/C	C/C	C/C	C/C	C/C	C/C	C/C	./.	./.	C/C	C/C	C/C	UPSTREAM(MODIFIER||787||Prupe.6G160300.1_v2.0.a1|)
Pp06	14829734	C	A/A	A/A	A/A	C/A	C/A	C/C	C/C	C/C	C/C	C/C	C/C	C/C	C/C	C/C	C/C	C/C	C/C	C/C	C/C	UPSTREAM(MODIFIER||765||Prupe.6G160300.1_v2.0.a1|)
Pp06	14829785	C	A/A	A/A	A/A	C/A	C/A	C/C	C/C	C/C	C/C	C/C	C/C	C/C	C/C	C/C	C/C	C/C	C/C	C/C	C/C	UPSTREAM(MODIFIER||714||Prupe.6G160300.1_v2.0.a1|)
Pp06	14829787	G	A/A	A/A	A/A	G/A	G/A	G/G	G/G	G/G	G/G	G/G	G/G	G/G	G/G	G/G	G/G	G/G	G/G	G/G	G/G	UPSTREAM(MODIFIER||712||Prupe.6G160300.1_v2.0.a1|)
Pp06	14829788	A	G/G	G/G	G/G	A/G	A/G	A/A	A/A	A/A	A/A	A/A	A/A	A/A	A/A	A/A	A/A	A/A	A/A	A/A	A/A	UPSTREAM(MODIFIER||711||Prupe.6G160300.1_v2.0.a1|)
Pp06	14829837	T	G/G	G/G	G/G	T/G	T/G	T/T	T/T	T/T	T/T	T/T	T/T	T/T	T/T	T/T	T/T	T/T	T/T	T/T	T/T	UPSTREAM(MODIFIER||662||Prupe.6G160300.1_v2.0.a1|)
Pp06	14829847	GA	G/G	G/G	G/G	GA/G	GA/G	GA/GA	GA/GA	GA/GA	GA/GA	GA/GA	GA/GA	GA/GA	GA/GA	GA/GA	GA/GA	GA/GA	GA/GA	GA/GA	GA/GA	UPSTREAM(MODIFIER||651||Prupe.6G160300.1_v2.0.a1|)
Pp06	14830009	TAC	T/T	T/T	T/T	TAC/T	TAC/T	TAC/TAC	TAC/TAC	TAC/TAC	TAC/TAC	TAC/TAC	TAC/TAC	TAC/TAC	TAC/TAC	TAC/TAC	TAC/TAC	TAC/TAC	TAC/TAC	TAC/TAC	TAC/TAC	UPSTREAM(MODIFIER||489||Prupe.6G160300.1_v2.0.a1|)
Pp06	14831521	T	G/G	G/G	G/G	T/G	T/G	T/T	T/T	T/T	T/T	T/T	T/T	T/T	T/T	T/T	T/T	T/T	T/T	T/T	T/T	INTRON(MODIFIER||||Prupe.6G160300.1_v2.0.a1|3)
Pp06	14838361	C	T/T	T/T	T/T	C/T	C/T	C/C	C/C	C/C	C/C	C/C	C/C	C/C	C/C	C/C	C/C	C/C	C/C	C/C	C/C	DOWNSTREAM(MODIFIER||4465||Prupe.6G160300.1_v2.0.a1|)
Pp06	14920108	C	T/T	T/T	T/T	C/T	C/T	C/C	C/C	C/C	C/C	C/C	C/C	C/C	C/C	C/C	C/C	C/C	C/C	C/C	C/C	INTRON(MODIFIER||||Prupe.6G160800.1_v2.0.a1|2)
Pp06	14921270	A	T/T	T/T	T/T	A/T	A/T	A/A	A/A	A/A	A/A	A/A	A/A	A/A	A/A	A/A	A/A	A/A	A/A	A/A	A/A	INTRON(MODIFIER||||Prupe.6G160800.1_v2.0.a1|1)
Pp06	14921352	T	A/A	A/A	A/A	T/A	T/A	T/T	T/T	T/T	T/T	T/T	T/T	T/T	T/T	T/T	T/T	T/T	T/T	T/T	T/T	INTRON(MODIFIER||||Prupe.6G160800.1_v2.0.a1|1)
Pp06	14923491	T	C/C	C/C	C/C	T/C	T/C	T/T	T/T	T/T	T/T	T/T	T/T	T/T	T/T	T/T	T/T	T/T	T/T	T/T	T/T	UPSTREAM(MODIFIER||1385||Prupe.6G160800.1_v2.0.a1|)
Pp06	14949464	G	A/A	A/A	A/A	G/A	G/A	G/G	G/G	G/G	G/G	G/G	G/G	G/G	G/G	G/G	G/G	G/G	G/G	G/G	G/G	UPSTREAM(MODIFIER||3655||Prupe.6G161000.1_v2.0.a1|)
Pp06	14951155	A	G/G	G/G	G/G	A/G	A/G	A/A	A/A	A/A	A/A	A/A	A/A	A/A	A/A	A/A	A/A	A/A	A/A	A/A	A/A	UPSTREAM(MODIFIER||1964||Prupe.6G161000.1_v2.0.a1|)
Pp06	14951436	A	G/G	G/G	G/G	A/G	A/G	A/A	A/A	A/A	A/A	A/A	A/A	A/A	A/A	A/A	A/A	A/A	A/A	A/A	A/A	UPSTREAM(MODIFIER||1683||Prupe.6G161000.1_v2.0.a1|)
Pp06	14952417	A	T/T	T/T	T/T	A/T	A/T	A/A	A/A	A/A	A/A	A/A	A/A	A/A	A/A	A/A	A/A	A/A	A/A	A/A	A/A	UPSTREAM(MODIFIER||702||Prupe.6G161000.1_v2.0.a1|)
Pp06	14959645	AT	A/A	A/A	A/A	AT/A	AT/A	AT/AT	AT/AT	AT/AT	AT/AT	AT/AT	AT/AT	AT/AT	AT/AT	AT/AT	AT/AT	AT/AT	AT/AT	AT/AT	AT/AT	UPSTREAM(MODIFIER||3365||Prupe.6G161100.1_v2.0.a1|)
Pp06	14961357	T	G/G	G/G	G/G	T/G	T/G	T/T	T/T	T/T	T/T	T/T	T/T	T/T	T/T	T/T	T/T	T/T	T/T	T/T	T/T	UPSTREAM(MODIFIER||1654||Prupe.6G161100.1_v2.0.a1|)
Pp06	14962102	G	T/T	T/T	T/T	G/T	G/T	G/G	G/G	G/G	G/G	G/G	G/G	G/G	./.	G/G	G/G	G/G	G/G	G/G	G/G	UPSTREAM(MODIFIER||909||Prupe.6G161100.1_v2.0.a1|)
Pp06	14968446	C	CA/CA	CA/CA	CA/CA	C/CA	C/CA	C/C	C/C	C/C	C/C	C/C	C/C	C/C	C/C	C/C	C/C	C/C	C/C	C/C	C/C	DOWNSTREAM(MODIFIER||1518||Prupe.6G161100.1_v2.0.a1|)
Pp06	14968580	A	T/T	T/T	T/T	A/T	A/T	A/A	A/A	A/A	A/A	A/A	A/A	A/A	A/A	A/A	A/A	A/A	A/A	A/A	A/A	DOWNSTREAM(MODIFIER||1651||Prupe.6G161100.1_v2.0.a1|)
Pp06	14968591	GA	G/G	G/G	G/G	GA/G	GA/G	GA/GA	GA/GA	GA/GA	GA/GA	GA/GA	GA/GA	GA/GA	GA/GA	GA/GA	GA/GA	GA/GA	GA/GA	GA/GA	GA/GA	DOWNSTREAM(MODIFIER||1663||Prupe.6G161100.1_v2.0.a1|)
Pp06	14968646	A	T/T	T/T	T/T	A/T	A/T	A/A	A/A	A/A	A/A	A/A	A/A	A/A	A/A	A/A	A/A	A/A	A/A	A/A	A/A	DOWNSTREAM(MODIFIER||1717||Prupe.6G161100.1_v2.0.a1|)
Pp06	14968768	C	T/T	T/T	T/T	C/T	C/T	C/C	C/C	C/C	C/C	C/C	C/C	C/C	C/C	C/C	C/C	C/C	C/C	C/C	C/C	DOWNSTREAM(MODIFIER||1839||Prupe.6G161100.1_v2.0.a1|)
Pp06	14968845	C	T/T	T/T	T/T	C/T	C/T	C/C	C/C	C/C	C/C	C/C	C/C	C/C	C/C	C/C	C/C	C/C	C/C	C/C	C/C	DOWNSTREAM(MODIFIER||1916||Prupe.6G161100.1_v2.0.a1|)
Pp06	14968846	T	A/A	A/A	A/A	T/A	T/A	T/T	T/T	T/T	T/T	T/T	T/T	T/T	T/T	T/T	T/T	T/T	T/T	T/T	T/T	DOWNSTREAM(MODIFIER||1917||Prupe.6G161100.1_v2.0.a1|)
Pp06	14968859	G	T/T	T/T	T/T	G/T	G/T	G/G	G/G	G/G	G/G	G/G	G/G	G/G	G/G	G/G	G/G	G/G	G/G	G/G	G/G	DOWNSTREAM(MODIFIER||1930||Prupe.6G161100.1_v2.0.a1|)
Pp06	14968871	G	A/A	A/A	A/A	G/A	G/A	G/G	G/G	G/G	G/G	G/G	G/G	G/G	G/G	G/G	G/G	G/G	G/G	G/G	G/G	DOWNSTREAM(MODIFIER||1942||Prupe.6G161100.1_v2.0.a1|)
Pp06	14969712	T	A/A	A/A	A/A	T/A	T/A	T/T	T/T	T/T	T/T	T/T	T/T	T/T	T/T	T/T	T/T	T/T	T/T	T/T	T/T	DOWNSTREAM(MODIFIER||2783||Prupe.6G161100.1_v2.0.a1|)
Pp06	14969754	T	C/C	C/C	C/C	T/C	T/C	T/T	T/T	T/T	T/T	T/T	T/T	T/T	T/T	T/T	T/T	T/T	T/T	T/T	T/T	DOWNSTREAM(MODIFIER||2825||Prupe.6G161100.1_v2.0.a1|)
Pp06	14969986	T	C/C	C/C	C/C	T/C	T/C	T/T	T/T	T/T	T/T	T/T	T/T	T/T	T/T	T/T	T/T	T/T	T/T	T/T	T/T	DOWNSTREAM(MODIFIER||3057||Prupe.6G161100.1_v2.0.a1|)
Pp06	14970058	A	G/G	G/G	G/G	A/G	A/G	A/A	A/A	A/A	A/A	A/A	A/A	A/A	A/A	A/A	A/A	A/A	A/A	A/A	A/A	DOWNSTREAM(MODIFIER||3129||Prupe.6G161100.1_v2.0.a1|)
Pp06	14970089	C	T/T	T/T	T/T	C/T	C/T	C/C	C/C	C/C	C/C	C/C	C/C	C/C	C/C	C/C	C/C	C/C	C/C	C/C	C/C	DOWNSTREAM(MODIFIER||3160||Prupe.6G161100.1_v2.0.a1|)
Pp06	14970133	A	G/G	G/G	G/G	A/G	A/G	A/A	A/A	./.	A/A	A/A	A/A	A/A	A/A	A/A	A/A	A/A	A/A	A/A	A/A	DOWNSTREAM(MODIFIER||3204||Prupe.6G161100.1_v2.0.a1|)
Pp06	14970143	A	T/T	T/T	T/T	A/T	A/T	A/A	A/A	./.	A/A	A/A	A/A	A/A	A/A	A/A	A/A	A/A	A/A	A/A	A/A	DOWNSTREAM(MODIFIER||3214||Prupe.6G161100.1_v2.0.a1|)
Pp06	14970317	G	A/A	A/A	A/A	G/A	G/A	G/G	G/G	G/G	G/G	G/G	G/G	G/G	G/G	G/G	G/G	G/G	G/G	G/G	G/G	DOWNSTREAM(MODIFIER||3388||Prupe.6G161100.1_v2.0.a1|)
Pp06	14970406	T	A/A	A/A	A/A	T/A	T/A	T/T	T/T	T/T	T/T	T/T	T/T	T/T	T/T	T/T	T/T	T/T	T/T	T/T	T/T	DOWNSTREAM(MODIFIER||3477||Prupe.6G161100.1_v2.0.a1|)
Pp06	14970458	T	C/C	C/C	C/C	T/C	T/C	T/T	T/T	T/T	T/T	T/T	T/T	T/T	T/T	T/T	T/T	T/T	T/T	T/T	T/T	DOWNSTREAM(MODIFIER||3529||Prupe.6G161100.1_v2.0.a1|)
Pp06	14970491	A	G/G	G/G	G/G	A/G	A/G	A/A	A/A	A/A	A/A	A/A	A/A	A/A	A/A	A/A	A/A	A/A	A/A	A/A	A/A	DOWNSTREAM(MODIFIER||3562||Prupe.6G161100.1_v2.0.a1|)
Pp06	14970516	T	C/C	C/C	C/C	T/C	T/C	T/T	T/T	T/T	T/T	T/T	T/T	T/T	T/T	T/T	T/T	T/T	T/T	T/T	T/T	DOWNSTREAM(MODIFIER||3587||Prupe.6G161100.1_v2.0.a1|)
Pp06	14970524	A	AT/AT	AT/AT	AT/AT	A/AT	A/AT	A/A	A/A	A/A	A/A	A/A	A/A	A/A	A/A	A/A	A/A	A/A	A/A	A/A	A/A	DOWNSTREAM(MODIFIER||3596||Prupe.6G161100.1_v2.0.a1|)
Pp06	14970716	GA	G/G	G/G	G/G	GA/G	GA/G	GA/GA	GA/GA	GA/GA	GA/GA	GA/GA	GA/GA	GA/GA	GA/GA	GA/GA	GA/GA	GA/GA	GA/GA	GA/GA	GA/GA	DOWNSTREAM(MODIFIER||3788||Prupe.6G161100.1_v2.0.a1|)
Pp06	14970804	G	A/A	A/A	A/A	G/A	G/A	G/G	G/G	G/G	G/G	G/G	G/G	G/G	G/G	G/G	G/G	G/G	G/G	G/G	G/G	DOWNSTREAM(MODIFIER||3875||Prupe.6G161100.1_v2.0.a1|)
Pp06	14970816	T	G/G	G/G	G/G	T/G	T/G	T/T	T/T	T/T	T/T	T/T	T/T	T/T	T/T	T/T	T/T	T/T	T/T	T/T	T/T	DOWNSTREAM(MODIFIER||3887||Prupe.6G161100.1_v2.0.a1|)
Pp06	14970969	G	C/C	C/C	C/C	G/C	G/C	G/G	G/G	G/G	G/G	G/G	G/G	G/G	G/G	G/G	G/G	G/G	G/G	G/G	G/G	DOWNSTREAM(MODIFIER||4040||Prupe.6G161100.1_v2.0.a1|)
Pp06	14971055	T	A/A	A/A	A/A	T/A	T/A	T/T	T/T	T/T	T/T	T/T	T/T	T/T	T/T	T/T	T/T	T/T	T/T	T/T	T/T	DOWNSTREAM(MODIFIER||4126||Prupe.6G161100.1_v2.0.a1|)
Pp06	14971124	G	T/T	T/T	T/T	G/T	G/T	G/G	G/G	G/G	G/G	G/G	G/G	G/G	G/G	G/G	G/G	G/G	G/G	G/G	G/G	DOWNSTREAM(MODIFIER||4195||Prupe.6G161100.1_v2.0.a1|)
Pp06	14971318	A	C/C	C/C	C/C	A/C	A/C	A/A	A/A	A/A	A/A	A/A	A/A	A/A	A/A	A/A	A/A	A/A	A/A	A/A	A/A	DOWNSTREAM(MODIFIER||4389||Prupe.6G161100.1_v2.0.a1|)
Pp06	14972237	T	C/C	C/C	C/C	T/C	T/C	T/T	T/T	T/T	T/T	T/T	T/T	T/T	T/T	T/T	T/T	T/T	T/T	T/T	T/T	UPSTREAM(MODIFIER||546||Prupe.6G161200.1_v2.0.a1|)
Pp06	14972404	AAACCAATACAAGTC	A/A	A/A	A/A	AAACCAATACAAGTC/A	AAACCAATACAAGTC/A	AAACCAATACAAGTC/AAACCAATACAAGTC	AAACCAATACAAGTC/AAACCAATACAAGTC	AAACCAATACAAGTC/AAACCAATACAAGTC	AAACCAATACAAGTC/AAACCAATACAAGTC	AAACCAATACAAGTC/AAACCAATACAAGTC	AAACCAATACAAGTC/AAACCAATACAAGTC	AAACCAATACAAGTC/AAACCAATACAAGTC	AAACCAATACAAGTC/AAACCAATACAAGTC	AAACCAATACAAGTC/AAACCAATACAAGTC	AAACCAATACAAGTC/AAACCAATACAAGTC	AAACCAATACAAGTC/AAACCAATACAAGTC	AAACCAATACAAGTC/AAACCAATACAAGTC	AAACCAATACAAGTC/AAACCAATACAAGTC	AAACCAATACAAGTC/AAACCAATACAAGTC	UPSTREAM(MODIFIER||714||Prupe.6G161200.1_v2.0.a1|)
Pp06	14972464	T	A/A	A/A	A/A	T/A	T/A	T/T	T/T	T/T	T/T	T/T	T/T	T/T	T/T	T/T	T/T	T/T	T/T	T/T	T/T	UPSTREAM(MODIFIER||773||Prupe.6G161200.1_v2.0.a1|)
Pp06	14972832	C	T/T	T/T	T/T	C/T	C/T	C/C	C/C	C/C	C/C	C/C	C/C	C/C	C/C	C/C	C/C	C/C	C/C	C/C	C/C	UPSTREAM(MODIFIER||1141||Prupe.6G161200.1_v2.0.a1|)
Pp06	14972836	A	T/T	T/T	T/T	A/T	A/T	A/A	A/A	A/A	A/A	A/A	A/A	A/A	A/A	A/A	A/A	A/A	A/A	A/A	A/A	UPSTREAM(MODIFIER||1145||Prupe.6G161200.1_v2.0.a1|)
Pp06	14972874	T	TCTC/TCTC	TCTC/TCTC	TCTC/TCTC	T/TCTC	T/TCTC	T/T	T/T	T/T	T/T	T/T	T/T	T/T	T/T	T/T	T/T	T/T	T/T	T/T	T/T	UPSTREAM(MODIFIER||1184||Prupe.6G161200.1_v2.0.a1|)
Pp06	14972984	C	T/T	T/T	T/T	C/T	C/T	C/C	C/C	C/C	C/C	C/C	C/C	C/C	C/C	C/C	C/C	C/C	C/C	C/C	C/C	UPSTREAM(MODIFIER||1293||Prupe.6G161200.1_v2.0.a1|)
Pp06	14972986	G	A/A	A/A	A/A	G/A	G/A	G/G	G/G	G/G	G/G	G/G	G/G	G/G	G/G	G/G	G/G	G/G	G/G	G/G	G/G	UPSTREAM(MODIFIER||1295||Prupe.6G161200.1_v2.0.a1|)
Pp06	14973015	T	C/C	C/C	C/C	T/C	T/C	T/T	T/T	T/T	T/T	T/T	T/T	T/T	T/T	T/T	T/T	T/T	T/T	T/T	T/T	UPSTREAM(MODIFIER||1324||Prupe.6G161200.1_v2.0.a1|)
Pp06	14973133	A	G/G	G/G	G/G	A/G	A/G	A/A	A/A	A/A	A/A	A/A	A/A	A/A	A/A	A/A	A/A	A/A	A/A	A/A	A/A	UPSTREAM(MODIFIER||1442||Prupe.6G161200.1_v2.0.a1|)
Pp06	14973150	T	C/C	C/C	C/C	T/C	T/C	T/T	T/T	T/T	T/T	T/T	T/T	T/T	T/T	T/T	T/T	T/T	T/T	T/T	T/T	UPSTREAM(MODIFIER||1459||Prupe.6G161200.1_v2.0.a1|)
Pp06	14973391	C	T/T	T/T	T/T	C/T	C/T	C/C	C/C	C/C	C/C	C/C	C/C	C/C	C/C	C/C	C/C	C/C	C/C	C/C	C/C	UPSTREAM(MODIFIER||1700||Prupe.6G161200.1_v2.0.a1|)
Pp06	14973447	A	AGGAC/AGGAC	AGGAC/AGGAC	AGGAC/AGGAC	A/AGGAC	A/AGGAC	A/A	A/A	A/A	A/A	A/A	A/A	A/A	A/A	A/A	A/A	A/A	A/A	A/A	A/A	UPSTREAM(MODIFIER||1757||Prupe.6G161200.1_v2.0.a1|)
Pp06	14973451	G	A/A	A/A	A/A	G/A	G/A	G/G	G/G	G/G	G/G	G/G	G/G	G/G	G/G	G/G	G/G	G/G	G/G	G/G	G/G	UPSTREAM(MODIFIER||1760||Prupe.6G161200.1_v2.0.a1|)
Pp06	14973697	T	C/C	C/C	C/C	T/C	T/C	T/T	T/T	T/T	T/T	T/T	T/T	T/T	T/T	T/T	T/T	T/T	T/T	T/T	T/T	UPSTREAM(MODIFIER||2006||Prupe.6G161200.1_v2.0.a1|)
Pp06	14974668	C	T/T	T/T	T/T	C/T	C/T	C/C	C/C	C/C	C/C	C/C	C/C	C/C	C/C	C/C	C/C	C/C	C/C	C/C	C/C	UPSTREAM(MODIFIER||2977||Prupe.6G161200.1_v2.0.a1|)
Pp06	14974815	G	A/A	A/A	A/A	G/A	G/A	G/G	G/G	G/G	G/G	G/G	G/G	G/G	G/G	G/G	G/G	G/G	G/G	G/G	G/G	UPSTREAM(MODIFIER||3124||Prupe.6G161200.1_v2.0.a1|)
Pp06	14974859	T	C/C	C/C	C/C	T/C	T/C	T/T	T/T	T/T	T/T	T/T	T/T	T/T	T/T	T/T	T/T	T/T	T/T	T/T	T/T	UPSTREAM(MODIFIER||3168||Prupe.6G161200.1_v2.0.a1|)
Pp06	14975179	A	G/G	G/G	G/G	A/G	A/G	A/A	A/A	A/A	A/A	A/A	A/A	A/A	A/A	A/A	A/A	A/A	A/A	A/A	A/A	UPSTREAM(MODIFIER||3488||Prupe.6G161200.1_v2.0.a1|)
Pp06	14975452	C	T/T	T/T	T/T	C/T	C/T	C/C	C/C	C/C	C/C	C/C	C/C	C/C	C/C	C/C	C/C	C/C	C/C	C/C	C/C	UPSTREAM(MODIFIER||3761||Prupe.6G161200.1_v2.0.a1|)
Pp06	14975499	A	G/G	G/G	G/G	A/G	A/G	A/A	A/A	A/A	A/A	A/A	A/A	A/A	./.	A/A	A/A	A/A	A/A	A/A	A/A	UPSTREAM(MODIFIER||3808||Prupe.6G161200.1_v2.0.a1|)
Pp06	14975572	A	G/G	G/G	G/G	A/G	A/G	A/A	A/A	A/A	A/A	A/A	A/A	A/A	A/A	A/A	A/A	A/A	A/A	A/A	A/A	UPSTREAM(MODIFIER||3881||Prupe.6G161200.1_v2.0.a1|)
Pp06	14975783	T	C/C	C/C	C/C	T/C	T/C	T/T	T/T	T/T	T/T	T/T	T/T	T/T	./.	T/T	T/T	T/T	T/T	T/T	T/T	UPSTREAM(MODIFIER||4092||Prupe.6G161200.1_v2.0.a1|)
Pp06	14976670	A	G/G	G/G	G/G	A/G	A/G	A/A	A/A	A/A	A/A	./.	A/A	A/A	./.	A/A	A/A	A/A	A/A	A/A	A/A	UPSTREAM(MODIFIER||4979||Prupe.6G161200.1_v2.0.a1|)
Pp06	14980552	G	A/A	A/A	A/A	G/A	G/A	G/G	G/G	G/G	G/G	G/G	G/G	G/G	G/G	G/G	G/G	G/G	G/G	G/G	G/G	DOWNSTREAM(MODIFIER||4879||Prupe.6G161300.1_v2.0.a1|)
Pp06	14982328	G	A/A	A/A	A/A	G/A	G/A	G/G	G/G	G/G	G/G	G/G	G/G	G/G	G/G	G/G	G/G	G/G	G/G	G/G	G/G	DOWNSTREAM(MODIFIER||3103||Prupe.6G161300.1_v2.0.a1|)
Pp06	14982700	A	G/G	G/G	G/G	A/G	A/G	A/A	A/A	A/A	A/A	A/A	A/A	A/A	A/A	A/A	A/A	A/A	A/A	A/A	A/A	DOWNSTREAM(MODIFIER||2731||Prupe.6G161300.1_v2.0.a1|)
Pp06	14982757	G	A/A	A/A	A/A	G/A	G/A	G/G	G/G	G/G	G/G	G/G	G/G	G/G	G/G	G/G	G/G	G/G	G/G	G/G	G/G	DOWNSTREAM(MODIFIER||2674||Prupe.6G161300.1_v2.0.a1|)
Pp06	14982898	T	C/C	C/C	C/C	T/C	T/C	T/T	T/T	T/T	T/T	T/T	T/T	T/T	T/T	T/T	T/T	T/T	T/T	T/T	T/T	DOWNSTREAM(MODIFIER||2533||Prupe.6G161300.1_v2.0.a1|)
Pp06	14983688	A	G/G	G/G	G/G	A/G	A/G	A/A	A/A	A/A	./.	A/A	A/A	A/A	A/A	A/A	A/A	A/A	A/A	A/A	A/A	DOWNSTREAM(MODIFIER||1743||Prupe.6G161300.1_v2.0.a1|)
Pp06	14985450	G	T/T	T/T	T/T	G/T	G/T	G/G	G/G	G/G	G/G	G/G	G/G	G/G	G/G	G/G	G/G	G/G	G/G	G/G	G/G	UTR_3_PRIME(MODIFIER||1112||Prupe.6G161300.1_v2.0.a1|14)
Pp06	14991890	C	A/A	A/A	A/A	C/A	C/A	C/C	C/C	C/C	C/C	C/C	C/C	C/C	C/C	C/C	C/C	C/C	C/C	C/C	C/C	NON_SYNONYMOUS_(MODERATE|MISSENSE|Gtg/Ttg|V130L|Prupe.6G161300.1_v2.0.a1|3)
Pp06	14993520	G	GA/GA	GA/GA	GA/GA	G/GA	G/GA	G/G	G/G	G/G	G/G	G/G	G/G	G/G	G/G	G/G	G/G	G/G	G/G	G/G	G/G	UTR_5_PRIME(MODIFIER||11||Prupe.6G161300.1_v2.0.a1|1)
Pp06	14994530	A	C/C	C/C	C/C	A/C	A/C	A/A	A/A	A/A	A/A	A/A	A/A	A/A	./.	A/A	A/A	A/A	A/A	A/A	A/A	UPSTREAM(MODIFIER||334||Prupe.6G161300.1_v2.0.a1|)
Pp06	15022201	TTATA	T/T	T/T	T/T	TTATA/T	TTATA/T	TTATA/TTATA	TTATA/TTATA	TTATA/TTATA	TTATA/TTATA	TTATA/TTATA	TTATA/TTATA	TTATA/TTATA	TTATA/TTATA	TTATA/TTATA	TTATA/TTATA	TTATA/TTATA	TTATA/TTATA	TTATA/TTATA	TTATA/TTATA	UPSTREAM(MODIFIER||1844||Prupe.6G161400.1_v2.0.a1|)
Pp06	15023189	T	TTAAACATTTAAG/TTAAACATTTAAG	TTAAACATTTAAG/TTAAACATTTAAG	TTAAACATTTAAG/TTAAACATTTAAG	T/TTAAACATTTAAG	T/TTAAACATTTAAG	T/T	T/T	T/T	T/T	T/T	T/T	T/T	T/T	T/T	T/T	T/T	T/T	T/T	T/T	UPSTREAM(MODIFIER||856||Prupe.6G161400.1_v2.0.a1|)
Pp06	15024307	G	A/A	A/A	A/A	G/A	G/A	G/G	G/G	G/G	G/G	G/G	G/G	G/G	./.	G/G	G/G	G/G	G/G	G/G	G/G	NON_SYNONYMOUS_(MODERATE|MISSENSE|cGc/cAc|R63H|Prupe.6G161400.1_v2.0.a1|1)
Pp06	15029211	C	T/T	T/T	T/T	C/T	C/T	C/C	C/C	C/C	C/C	C/C	C/C	C/C	C/C	C/C	C/C	C/C	C/C	C/C	C/C	UPSTREAM(MODIFIER||260||Prupe.6G161500.1_v2.0.a1|)
Pp06	15029826	C	T/T	T/T	T/T	C/T	C/T	C/C	C/C	C/C	C/C	C/C	C/C	C/C	C/C	C/C	C/C	C/C	C/C	C/C	C/C	UPSTREAM(MODIFIER||875||Prupe.6G161500.1_v2.0.a1|)
Pp06	15035200	G	A/A	A/A	A/A	G/A	G/A	G/G	G/G	G/G	G/G	G/G	G/G	G/G	G/G	G/G	G/G	G/G	G/G	G/G	G/G	UPSTREAM(MODIFIER||674||Prupe.6G161600.1_v2.0.a1|)
Pp06	15036739	G	A/A	A/A	A/A	G/A	G/A	G/G	G/G	G/G	G/G	G/G	G/G	G/G	G/G	G/G	G/G	G/G	G/G	G/G	G/G	UTR_3_PRIME(MODIFIER||251||Prupe.6G161600.1_v2.0.a1|1)
Pp06	15037061	C	CATT/CATT	CATT/CATT	CATT/CATT	C/CATT	C/CATT	C/C	C/C	C/C	C/C	C/C	C/C	C/C	C/C	C/C	C/C	C/C	C/C	C/C	C/C	DOWNSTREAM(MODIFIER||252||Prupe.6G161600.1_v2.0.a1|)
Pp06	15038825	A	G/G	G/G	G/G	A/G	A/G	A/A	A/A	A/A	./.	A/A	A/A	A/A	A/A	A/A	A/A	A/A	A/A	A/A	A/A	DOWNSTREAM(MODIFIER||2015||Prupe.6G161600.1_v2.0.a1|)
Pp06	15054917	T	TA/TA	TA/TA	TA/TA	T/TA	T/TA	T/T	T/T	T/T	T/T	T/T	T/T	T/T	T/T	T/T	T/T	T/T	T/T	T/T	T/T	UPSTREAM(MODIFIER||1223||Prupe.6G161700.1_v2.0.a1|)
Pp06	15055803	G	T/T	T/T	T/T	G/T	G/T	G/G	G/G	G/G	G/G	G/G	G/G	G/G	G/G	G/G	G/G	G/G	G/G	G/G	G/G	UPSTREAM(MODIFIER||338||Prupe.6G161700.1_v2.0.a1|)
Pp06	15055804	A	T/T	T/T	T/T	A/T	A/T	A/A	A/A	A/A	A/A	A/A	A/A	A/A	A/A	A/A	A/A	A/A	A/A	A/A	A/A	UPSTREAM(MODIFIER||337||Prupe.6G161700.1_v2.0.a1|)
Pp06	15072133	T	C/C	C/C	C/C	T/C	T/C	T/T	T/T	T/T	T/T	T/T	T/T	T/T	T/T	T/T	T/T	T/T	T/T	T/T	T/T	UTR_3_PRIME(MODIFIER||1151||Prupe.6G161800.1_v2.0.a1|3|)
Pp06	15105258	A	ATT/ATT	ATT/ATT	ATT/ATT	A/ATT	A/ATT	A/A	A/A	A/A	A/A	A/A	A/A	A/A	A/A	A/A	A/A	A/A	A/A	A/A	A/A	UTR_3_PRIME(MODIFIER||102||Prupe.6G161900.1_v2.0.a1|2)
Pp06	15106355	GTA	G/G	G/G	G/G	GTA/G	GTA/G	GTA/GTA	GTA/GTA	GTA/GTA	GTA/GTA	GTA/GTA	GTA/GTA	GTA/GTA	GTA/GTA	GTA/GTA	GTA/GTA	GTA/GTA	GTA/GTA	GTA/GTA	GTA/GTA	UPSTREAM(MODIFIER||118||Prupe.6G161900.1_v2.0.a1|)
Pp06	15106640	C	T/T	T/T	T/T	C/T	C/T	C/C	C/C	C/C	C/C	C/C	C/C	C/C	C/C	C/C	C/C	C/C	C/C	C/C	C/C	UPSTREAM(MODIFIER||402||Prupe.6G161900.1_v2.0.a1|)
Pp06	15107088	T	A/A	A/A	A/A	T/A	T/A	T/T	T/T	T/T	T/T	T/T	T/T	T/T	T/T	T/T	T/T	T/T	T/T	T/T	T/T	UPSTREAM(MODIFIER||850||Prupe.6G161900.1_v2.0.a1|)
Pp06	15107290	G	A/A	A/A	A/A	G/A	G/A	G/G	G/G	G/G	G/G	G/G	G/G	G/G	G/G	G/G	G/G	G/G	G/G	G/G	G/G	UPSTREAM(MODIFIER||1052||Prupe.6G161900.1_v2.0.a1|)
Pp06	15107389	T	C/C	C/C	C/C	T/C	T/C	T/T	T/T	T/T	T/T	T/T	T/T	T/T	T/T	T/T	T/T	T/T	T/T	T/T	T/T	UPSTREAM(MODIFIER||1151||Prupe.6G161900.1_v2.0.a1|)
Pp06	15107492	A	G/G	G/G	G/G	A/G	A/G	A/A	A/A	A/A	A/A	A/A	A/A	A/A	A/A	A/A	A/A	A/A	A/A	A/A	A/A	UPSTREAM(MODIFIER||1254||Prupe.6G161900.1_v2.0.a1|)
Pp06	15107968	T	G/G	G/G	G/G	T/G	T/G	T/T	T/T	T/T	T/T	T/T	T/T	T/T	T/T	T/T	T/T	T/T	T/T	T/T	T/T	SYNONYMOUS_(LOW|SILENT|gtA/gtC|V298|Prupe.6G162000.1_v2.0.a1|5)
Pp06	15108120	C	T/T	T/T	T/T	C/T	C/T	C/C	C/C	C/C	C/C	C/C	C/C	C/C	C/C	C/C	C/C	C/C	C/C	C/C	C/C	UTR_3_PRIME(MODIFIER||259||Prupe.6G162000.2_v2.0.a1|4)
Pp06	15111651	C	T/T	T/T	T/T	C/T	C/T	C/C	C/C	C/C	C/C	C/C	C/C	C/C	C/C	C/C	C/C	C/C	C/C	C/C	C/C	UPSTREAM(MODIFIER||637||Prupe.6G162000.1_v2.0.a1|)
Pp06	15143496	T	A/A	A/A	A/A	T/A	T/A	T/T	T/T	T/T	T/T	T/T	T/T	T/T	T/T	T/T	T/T	T/T	T/T	T/T	T/T	UPSTREAM(MODIFIER||2405||Prupe.6G162200.3_v2.0.a1|)
Pp06	15146232	A	G/G	G/G	G/G	A/G	A/G	A/A	A/A	A/A	A/A	A/A	A/A	A/A	A/A	A/A	A/A	A/A	A/A	A/A	A/A	NON_SYNONYMOUS_(MODERATE|MISSENSE|aAg/aGg|K111R|Prupe.6G162200.3_v2.0.a1|1)
Pp06	15146539	G	C/C	C/C	C/C	G/C	G/C	G/G	G/G	G/G	G/G	G/G	G/G	G/G	G/G	G/G	G/G	G/G	G/G	G/G	G/G	NON_SYNONYMOUS_(MODERATE|MISSENSE|ttG/ttC|L213F|Prupe.6G162200.3_v2.0.a1|1)
Pp06	15147598	TG	T/T	T/T	T/T	TG/T	TG/T	TG/TG	TG/TG	TG/TG	TG/TG	TG/TG	TG/TG	TG/TG	TG/TG	TG/TG	TG/TG	TG/TG	TG/TG	TG/TG	TG/TG	UPSTREAM(MODIFIER||2254||Prupe.6G162100.1_v2.0.a1|)
Pp06	15147766	T	C/C	C/C	C/C	T/C	T/C	T/T	T/T	T/T	T/T	T/T	T/T	T/T	T/T	T/T	T/T	T/T	T/T	T/T	T/T	UPSTREAM(MODIFIER||2421||Prupe.6G162100.1_v2.0.a1|)
Pp06	15150614	A	G/G	G/G	G/G	A/G	A/G	A/A	A/A	A/A	A/A	A/A	A/A	A/A	A/A	A/A	A/A	A/A	A/A	A/A	A/A	DOWNSTREAM(MODIFIER||1421||Prupe.6G162200.3_v2.0.a1|)
Pp06	15150616	A	G/G	G/G	G/G	A/G	A/G	A/A	A/A	A/A	A/A	A/A	A/A	A/A	A/A	A/A	A/A	A/A	A/A	A/A	A/A	DOWNSTREAM(MODIFIER||1423||Prupe.6G162200.3_v2.0.a1|)
Pp06	15150621	T	C/C	C/C	C/C	T/C	T/C	T/T	T/T	T/T	T/T	T/T	T/T	T/T	./.	T/T	T/T	T/T	T/T	T/T	T/T	DOWNSTREAM(MODIFIER||1428||Prupe.6G162200.3_v2.0.a1|)
Pp06	15150622	T	C/C	C/C	C/C	T/C	T/C	T/T	T/T	T/T	T/T	T/T	T/T	T/T	./.	T/T	T/T	T/T	T/T	T/T	T/T	DOWNSTREAM(MODIFIER||1429||Prupe.6G162200.3_v2.0.a1|)
Pp06	15151043	T	TCTCTGTGTCAGTCCTGCTTCAAACATTC/TCTCTGTGTCAGTCCTGCTTCAAACATTC	TCTCTGTGTCAGTCCTGCTTCAAACATTC/TCTCTGTGTCAGTCCTGCTTCAAACATTC	TCTCTGTGTCAGTCCTGCTTCAAACATTC/TCTCTGTGTCAGTCCTGCTTCAAACATTC	T/TCTCTGTGTCAGTCCTGCTTCAAACATTC	T/TCTCTGTGTCAGTCCTGCTTCAAACATTC	T/T	T/T	T/T	T/T	T/T	T/T	T/T	T/T	T/T	T/T	T/T	T/T	T/T	T/T	DOWNSTREAM(MODIFIER||1851||Prupe.6G162200.3_v2.0.a1|)
Pp06	15151743	C	T/T	T/T	T/T	C/T	C/T	C/C	C/C	C/C	C/C	C/C	C/C	C/C	C/C	C/C	C/C	C/C	C/C	C/C	C/C	DOWNSTREAM(MODIFIER||2550||Prupe.6G162200.3_v2.0.a1|)
Pp06	15151768	C	T/T	T/T	T/T	C/T	C/T	C/C	C/C	C/C	C/C	C/C	C/C	C/C	C/C	C/C	C/C	C/C	C/C	C/C	C/C	DOWNSTREAM(MODIFIER||2575||Prupe.6G162200.3_v2.0.a1|)
Pp06	15152014	G	GTTGTTAT/GTTGTTAT	GTTGTTAT/GTTGTTAT	GTTGTTAT/GTTGTTAT	G/GTTGTTAT	G/GTTGTTAT	G/G	G/G	G/G	G/G	G/G	G/G	G/G	G/G	G/G	G/G	G/G	G/G	G/G	G/G	DOWNSTREAM(MODIFIER||2822||Prupe.6G162200.3_v2.0.a1|)
Pp06	15152658	T	C/C	C/C	C/C	T/C	T/C	T/T	T/T	T/T	T/T	T/T	T/T	T/T	T/T	T/T	T/T	T/T	T/T	T/T	T/T	DOWNSTREAM(MODIFIER||3465||Prupe.6G162200.3_v2.0.a1|)
Pp06	15152769	T	C/C	C/C	C/C	T/C	T/C	T/T	T/T	T/T	T/T	T/T	T/T	T/T	T/T	T/T	T/T	T/T	T/T	T/T	T/T	DOWNSTREAM(MODIFIER||3576||Prupe.6G162200.3_v2.0.a1|)
Pp06	15152783	G	T/T	T/T	T/T	G/T	G/T	G/G	G/G	G/G	G/G	G/G	G/G	G/G	G/G	G/G	G/G	G/G	G/G	G/G	G/G	DOWNSTREAM(MODIFIER||3590||Prupe.6G162200.3_v2.0.a1|)
Pp06	15152995	A	G/G	G/G	G/G	A/G	A/G	A/A	A/A	A/A	A/A	A/A	A/A	A/A	A/A	A/A	A/A	A/A	A/A	A/A	A/A	DOWNSTREAM(MODIFIER||3802||Prupe.6G162200.3_v2.0.a1|)
Pp06	15153000	A	G/G	G/G	G/G	A/G	A/G	A/A	A/A	A/A	A/A	A/A	A/A	A/A	A/A	A/A	A/A	A/A	A/A	A/A	A/A	DOWNSTREAM(MODIFIER||3807||Prupe.6G162200.3_v2.0.a1|)
Pp06	15153045	C	T/T	T/T	T/T	C/T	C/T	C/C	C/C	C/C	C/C	C/C	C/C	C/C	C/C	C/C	C/C	C/C	C/C	C/C	C/C	DOWNSTREAM(MODIFIER||3852||Prupe.6G162200.3_v2.0.a1|)
Pp06	15153159	G	C/C	C/C	C/C	G/C	G/C	G/G	G/G	G/G	G/G	G/G	G/G	G/G	G/G	G/G	G/G	G/G	G/G	G/G	G/G	DOWNSTREAM(MODIFIER||3966||Prupe.6G162200.3_v2.0.a1|)
Pp06	15153364	T	C/C	C/C	C/C	T/C	T/C	T/T	T/T	T/T	T/T	T/T	T/T	T/T	T/T	T/T	T/T	T/T	T/T	T/T	T/T	DOWNSTREAM(MODIFIER||4171||Prupe.6G162200.3_v2.0.a1|)
Pp06	15154176	C	CG/CG	CG/CG	CG/CG	C/CG	C/CG	C/C	C/C	C/C	C/C	C/C	C/C	C/C	C/C	C/C	C/C	C/C	C/C	C/C	C/C	DOWNSTREAM(MODIFIER||4984||Prupe.6G162200.3_v2.0.a1|)
Pp06	15299768	A	G/G	G/G	G/G	A/G	A/G	A/A	A/A	A/A	A/A	A/A	A/A	A/A	A/A	A/A	A/A	A/A	A/A	A/A	A/A	DOWNSTREAM(MODIFIER||1545||Prupe.6G162300.1_v2.0.a1|)
Pp06	15428517	G	A/A	A/A	A/A	G/A	G/A	G/G	G/G	G/G	G/G	G/G	G/G	G/G	G/G	G/G	G/G	G/G	G/G	G/G	G/G	UPSTREAM(MODIFIER||960||Prupe.6G162600.1_v2.0.a1|)
Pp06	15428532	C	T/T	T/T	T/T	C/T	C/T	C/C	C/C	C/C	C/C	C/C	C/C	C/C	C/C	C/C	C/C	C/C	C/C	C/C	C/C	UPSTREAM(MODIFIER||975||Prupe.6G162600.1_v2.0.a1|)
Pp06	15428536	G	A/A	A/A	A/A	G/A	G/A	G/G	G/G	G/G	G/G	G/G	G/G	G/G	G/G	G/G	G/G	G/G	G/G	G/G	G/G	UPSTREAM(MODIFIER||979||Prupe.6G162600.1_v2.0.a1|)
Pp06	15428561	G	A/A	A/A	A/A	G/A	G/A	G/G	G/G	G/G	G/G	G/G	G/G	G/G	./.	G/G	./.	./.	G/G	G/G	G/G	UPSTREAM(MODIFIER||1004||Prupe.6G162600.1_v2.0.a1|)
Pp06	15428566	T	C/C	C/C	C/C	T/C	T/C	T/T	T/T	T/T	T/T	T/T	T/T	T/T	./.	T/T	./.	./.	T/T	T/T	T/T	UPSTREAM(MODIFIER||1009||Prupe.6G162600.1_v2.0.a1|)
Pp06	15429012	A	G/G	G/G	G/G	A/G	A/G	A/A	A/A	A/A	A/A	A/A	A/A	A/A	A/A	A/A	A/A	A/A	A/A	A/A	A/A	UPSTREAM(MODIFIER||1455||Prupe.6G162600.1_v2.0.a1|)
Pp06	15452366	A	G/G	G/G	G/G	A/G	A/G	A/A	A/A	A/A	A/A	A/A	A/A	A/A	./.	A/A	A/A	A/A	A/A	A/A	A/A	DOWNSTREAM(MODIFIER||1428||Prupe.6G162800.1_v2.0.a1|)
Pp06	15466527	A	T/T	T/T	T/T	A/T	A/T	A/A	A/A	A/A	A/A	A/A	A/A	A/A	A/A	A/A	A/A	A/A	A/A	A/A	A/A	INTRON(MODIFIER||||Prupe.6G162900.1_v2.0.a1|1|)
Pp06	15467139	A	T/T	T/T	T/T	A/T	A/T	A/A	A/A	A/A	A/A	A/A	A/A	A/A	A/A	A/A	A/A	A/A	A/A	A/A	A/A	UTR_3_PRIME(MODIFIER||2896||Prupe.6G162900.1_v2.0.a1|2|)
Pp06	15473992	C	CT/CT	CT/CT	CT/CT	C/CT	C/CT	C/C	C/C	C/C	C/C	C/C	C/C	C/C	./.	C/C	C/C	C/C	C/C	C/C	C/C	DOWNSTREAM(MODIFIER||4129||Prupe.6G163000.1_v2.0.a1|)
Pp06	15474285	GT	G/G	G/G	G/G	GT/G	GT/G	GT/GT	GT/GT	GT/GT	GT/GT	./.	GT/GT	GT/GT	./.	GT/GT	GT/GT	GT/GT	GT/GT	GT/GT	GT/GT	DOWNSTREAM(MODIFIER||3836||Prupe.6G163000.1_v2.0.a1|)
Pp06	15474290	TCAAC	T/T	T/T	T/T	TCAAC/T	TCAAC/T	TCAAC/TCAAC	TCAAC/TCAAC	TCAAC/TCAAC	TCAAC/TCAAC	TCAAC/TCAAC	TCAAC/TCAAC	TCAAC/TCAAC	TCAAC/TCAAC	TCAAC/TCAAC	TCAAC/TCAAC	TCAAC/TCAAC	TCAAC/TCAAC	TCAAC/TCAAC	TCAAC/TCAAC	DOWNSTREAM(MODIFIER||3831||Prupe.6G163000.1_v2.0.a1|)
Pp06	15475478	T	A/A	A/A	A/A	T/A	T/A	T/T	T/T	T/T	T/T	T/T	T/T	T/T	T/T	T/T	T/T	T/T	T/T	T/T	T/T	DOWNSTREAM(MODIFIER||2644||Prupe.6G163000.1_v2.0.a1|)
Pp06	15476867	G	A/A	A/A	A/A	G/A	G/A	G/G	G/G	G/G	G/G	G/G	G/G	G/G	G/G	G/G	G/G	G/G	G/G	G/G	G/G	DOWNSTREAM(MODIFIER||1255||Prupe.6G163000.1_v2.0.a1|)
Pp06	15476932	C	T/T	T/T	T/T	C/T	C/T	C/C	C/C	C/C	C/C	C/C	C/C	C/C	C/C	C/C	C/C	C/C	C/C	C/C	C/C	DOWNSTREAM(MODIFIER||1190||Prupe.6G163000.1_v2.0.a1|)
Pp06	15477686	C	T/T	T/T	T/T	C/T	C/T	C/C	C/C	C/C	C/C	C/C	C/C	C/C	C/C	C/C	C/C	C/C	C/C	C/C	C/C	DOWNSTREAM(MODIFIER||436||Prupe.6G163000.1_v2.0.a1|)
Pp06	15477996	A	G/G	G/G	G/G	A/G	A/G	A/A	A/A	A/A	A/A	A/A	A/A	A/A	A/A	A/A	A/A	A/A	A/A	A/A	A/A	DOWNSTREAM(MODIFIER||126||Prupe.6G163000.1_v2.0.a1|)
Pp06	15478027	A	G/G	G/G	G/G	A/G	A/G	A/A	A/A	A/A	A/A	A/A	A/A	A/A	A/A	A/A	A/A	A/A	A/A	A/A	A/A	DOWNSTREAM(MODIFIER||95||Prupe.6G163000.1_v2.0.a1|)
Pp06	15478202	A	T/T	T/T	T/T	A/T	A/T	A/A	A/A	A/A	A/A	A/A	A/A	A/A	A/A	A/A	A/A	A/A	A/A	A/A	A/A	UTR_3_PRIME(MODIFIER||204||Prupe.6G163000.1_v2.0.a1|2)
Pp06	15484350	GT	G/G	G/G	G/G	GT/G	GT/G	GT/GT	GT/GT	GT/GT	GT/GT	GT/GT	GT/GT	GT/GT	GT/GT	GT/GT	GT/GT	GT/GT	GT/GT	GT/GT	GT/GT	UPSTREAM(MODIFIER||2672||Prupe.6G163000.1_v2.0.a1|)
Pp06	15484455	GTTTTT	G/G	G/G	G/G	GTTTTT/G	GTTTTT/G	GTTTTT/GTTTTT	GTTTTT/GTTTTT	GTTTTT/GTTTTT	GTTTTT/GTTTTT	GTTTTT/GTTTTT	GTTTTT/GTTTTT	GTTTTT/GTTTTT	GTTTTT/GTTTTT	GTTTTT/GTTTTT	./.	./.	GTTTTT/GTTTTT	GTTTTT/GTTTTT	GTTTTT/GTTTTT	UPSTREAM(MODIFIER||2777||Prupe.6G163000.1_v2.0.a1|)
Pp06	15484634	C	A/A	A/A	A/A	C/A	C/A	C/C	C/C	C/C	C/C	C/C	C/C	C/C	C/C	./.	C/C	C/C	C/C	C/C	C/C	UPSTREAM(MODIFIER||2955||Prupe.6G163000.1_v2.0.a1|)
Pp06	15485657	G	A/A	A/A	A/A	G/A	G/A	G/G	G/G	G/G	G/G	G/G	G/G	G/G	G/G	G/G	G/G	G/G	G/G	G/G	G/G	UPSTREAM(MODIFIER||3978||Prupe.6G163000.1_v2.0.a1|)
Pp06	15486263	C	T/T	T/T	T/T	C/T	C/T	C/C	C/C	C/C	C/C	C/C	C/C	C/C	C/C	C/C	C/C	C/C	C/C	C/C	C/C	UPSTREAM(MODIFIER||4584||Prupe.6G163000.1_v2.0.a1|)
Pp06	15486436	T	G/G	G/G	G/G	T/G	T/G	T/T	T/T	T/T	T/T	T/T	T/T	T/T	T/T	T/T	T/T	T/T	T/T	T/T	T/T	UPSTREAM(MODIFIER||4757||Prupe.6G163000.1_v2.0.a1|)
Pp06	15486467	A	G/G	G/G	G/G	A/G	A/G	A/A	A/A	A/A	A/A	A/A	A/A	A/A	A/A	A/A	A/A	A/A	A/A	A/A	A/A	UTR_3_PRIME(MODIFIER||324||Prupe.6G163200.1_v2.0.a1|4)
Pp06	15492323	A	C/C	C/C	C/C	A/C	A/C	A/A	A/A	A/A	A/A	A/A	A/A	A/A	A/A	A/A	A/A	A/A	A/A	A/A	A/A	INTRON(MODIFIER||||Prupe.6G163200.1_v2.0.a1|1)
Pp06	15493285	T	C/C	C/C	C/C	T/C	T/C	T/T	T/T	T/T	T/T	T/T	T/T	T/T	T/T	T/T	T/T	T/T	T/T	T/T	T/T	UTR_5_PRIME(MODIFIER||68||Prupe.6G163200.1_v2.0.a1|1)
Pp06	15493615	G	A/A	A/A	A/A	G/A	G/A	G/G	G/G	G/G	G/G	G/G	G/G	G/G	G/G	G/G	G/G	G/G	G/G	G/G	G/G	UPSTREAM(MODIFIER||222||Prupe.6G163200.1_v2.0.a1|)
Pp06	15493686	T	TA/TA	TA/TA	TA/TA	T/TA	T/TA	T/T	T/T	T/T	T/T	./.	T/T	T/T	T/T	T/T	T/T	T/T	T/T	T/T	T/T	UPSTREAM(MODIFIER||294||Prupe.6G163200.1_v2.0.a1|)
Pp06	15493788	C	T/T	T/T	T/T	C/T	C/T	C/C	C/C	C/C	C/C	C/C	C/C	C/C	./.	C/C	C/C	C/C	C/C	C/C	C/C	UPSTREAM(MODIFIER||395||Prupe.6G163200.1_v2.0.a1|)
Pp06	15493913	G	A/A	A/A	A/A	G/A	G/A	G/G	G/G	G/G	G/G	G/G	G/G	G/G	G/G	G/G	G/G	G/G	G/G	G/G	G/G	UPSTREAM(MODIFIER||520||Prupe.6G163200.1_v2.0.a1|)
Pp06	15493960	A	T/T	T/T	T/T	A/T	A/T	A/A	A/A	A/A	A/A	A/A	A/A	A/A	A/A	A/A	A/A	A/A	A/A	A/A	A/A	UPSTREAM(MODIFIER||567||Prupe.6G163200.1_v2.0.a1|)
Pp06	15493961	A	T/T	T/T	T/T	A/T	A/T	A/A	A/A	A/A	A/A	A/A	A/A	A/A	A/A	A/A	A/A	A/A	A/A	A/A	A/A	UPSTREAM(MODIFIER||568||Prupe.6G163200.1_v2.0.a1|)
Pp06	15493962	A	T/T	T/T	T/T	A/T	A/T	A/A	A/A	A/A	A/A	A/A	A/A	A/A	A/A	A/A	A/A	A/A	A/A	A/A	A/A	UPSTREAM(MODIFIER||569||Prupe.6G163200.1_v2.0.a1|)
Pp06	15493966	G	T/T	T/T	T/T	G/T	G/T	G/G	G/G	G/G	G/G	G/G	G/G	G/G	G/G	G/G	G/G	G/G	G/G	G/G	G/G	UPSTREAM(MODIFIER||573||Prupe.6G163200.1_v2.0.a1|)
Pp06	15494129	G	A/A	A/A	A/A	G/A	G/A	G/G	G/G	G/G	G/G	G/G	G/G	G/G	G/G	G/G	G/G	G/G	G/G	G/G	G/G	UPSTREAM(MODIFIER||736||Prupe.6G163200.1_v2.0.a1|)
Pp06	15494371	C	T/T	T/T	T/T	C/T	C/T	C/C	C/C	C/C	C/C	C/C	C/C	C/C	C/C	C/C	C/C	C/C	C/C	C/C	C/C	UPSTREAM(MODIFIER||978||Prupe.6G163200.1_v2.0.a1|)
Pp06	15494379	A	G/G	G/G	G/G	A/G	A/G	A/A	A/A	A/A	A/A	A/A	A/A	A/A	A/A	A/A	A/A	A/A	A/A	A/A	A/A	UPSTREAM(MODIFIER||986||Prupe.6G163200.1_v2.0.a1|)
Pp06	15497374	A	G/G	G/G	G/G	A/G	A/G	A/A	A/A	A/A	A/A	A/A	A/A	A/A	./.	A/A	A/A	A/A	A/A	A/A	A/A	UPSTREAM(MODIFIER||3981||Prupe.6G163200.1_v2.0.a1|)
Pp06	15576557	A	G/G	G/G	G/G	A/G	A/G	A/A	A/A	A/A	A/A	A/A	A/A	A/A	A/A	A/A	A/A	A/A	A/A	A/A	A/A	UPSTREAM(MODIFIER||4846||Prupe.6G163300.1_v2.0.a1|)
Pp06	15578600	A	T/T	T/T	T/T	A/T	A/T	A/A	A/A	A/A	A/A	A/A	A/A	A/A	A/A	A/A	A/A	A/A	A/A	A/A	A/A	UPSTREAM(MODIFIER||2803||Prupe.6G163300.1_v2.0.a1|)
Pp06	15579045	A	G/G	G/G	G/G	A/G	A/G	A/A	A/A	A/A	A/A	A/A	A/A	A/A	A/A	A/A	A/A	A/A	A/A	A/A	A/A	UPSTREAM(MODIFIER||2358||Prupe.6G163300.1_v2.0.a1|)
Pp06	15579063	T	C/C	C/C	C/C	T/C	T/C	T/T	T/T	T/T	T/T	T/T	T/T	T/T	T/T	T/T	T/T	T/T	T/T	T/T	T/T	UPSTREAM(MODIFIER||2340||Prupe.6G163300.1_v2.0.a1|)
Pp06	15579576	C	T/T	T/T	T/T	C/T	C/T	C/C	C/C	C/C	C/C	C/C	C/C	C/C	C/C	C/C	C/C	C/C	C/C	C/C	C/C	UPSTREAM(MODIFIER||1827||Prupe.6G163300.1_v2.0.a1|)
Pp06	15579938	G	A/A	A/A	A/A	G/A	G/A	G/G	G/G	G/G	G/G	G/G	G/G	G/G	G/G	G/G	G/G	G/G	G/G	G/G	G/G	UPSTREAM(MODIFIER||1465||Prupe.6G163300.1_v2.0.a1|)
Pp06	15580477	G	A/A	A/A	A/A	G/A	G/A	G/G	G/G	G/G	G/G	G/G	G/G	G/G	G/G	G/G	G/G	G/G	G/G	G/G	G/G	UPSTREAM(MODIFIER||926||Prupe.6G163300.1_v2.0.a1|)
Pp06	15580600	T	A/A	A/A	A/A	T/A	T/A	T/T	T/T	T/T	T/T	T/T	T/T	T/T	T/T	T/T	T/T	T/T	T/T	T/T	T/T	UPSTREAM(MODIFIER||803||Prupe.6G163300.1_v2.0.a1|)
Pp06	15580689	A	ATTTTT/ATTTTT	ATTTTT/ATTTTT	ATTTTT/ATTTTT	A/ATTTTT	A/ATTTTT	A/A	A/A	A/A	A/A	A/A	A/A	A/A	A/A	A/A	A/A	A/A	A/A	A/A	A/A	UPSTREAM(MODIFIER||713||Prupe.6G163300.1_v2.0.a1|)
Pp06	15580728	G	A/A	A/A	A/A	G/A	G/A	G/G	G/G	G/G	G/G	G/G	G/G	G/G	G/G	G/G	G/G	G/G	G/G	G/G	G/G	UPSTREAM(MODIFIER||675||Prupe.6G163300.1_v2.0.a1|)
Pp06	15580956	G	A/A	A/A	A/A	G/A	G/A	G/G	G/G	G/G	G/G	G/G	G/G	G/G	G/G	G/G	G/G	G/G	G/G	G/G	G/G	UPSTREAM(MODIFIER||447||Prupe.6G163300.1_v2.0.a1|)
Pp06	15581019	AT	A/A	A/A	A/A	AT/A	AT/A	AT/AT	AT/AT	AT/AT	AT/AT	./.	AT/AT	AT/AT	AT/AT	AT/AT	AT/AT	AT/AT	AT/AT	AT/AT	AT/AT	UPSTREAM(MODIFIER||383||Prupe.6G163300.1_v2.0.a1|)
Pp06	15581289	GA	G/G	G/G	G/G	GA/G	GA/G	GA/GA	GA/GA	GA/GA	GA/GA	GA/GA	GA/GA	GA/GA	GA/GA	GA/GA	GA/GA	GA/GA	GA/GA	GA/GA	GA/GA	UPSTREAM(MODIFIER||113||Prupe.6G163300.1_v2.0.a1|)
Pp06	15581814	C	A/A	A/A	A/A	C/A	C/A	C/C	C/C	C/C	C/C	C/C	C/C	C/C	C/C	C/C	C/C	C/C	C/C	C/C	C/C	UPSTREAM(MODIFIER||1266||Prupe.6G163300.2_v2.0.a1|)
Pp06	15581849	A	T/T	T/T	T/T	A/T	A/T	A/A	A/A	A/A	A/A	A/A	A/A	A/A	A/A	A/A	A/A	A/A	A/A	A/A	A/A	UPSTREAM(MODIFIER||1231||Prupe.6G163300.2_v2.0.a1|)
Pp06	15582330	G	A/A	A/A	A/A	G/A	G/A	G/G	G/G	G/G	G/G	G/G	G/G	G/G	G/G	G/G	G/G	G/G	G/G	G/G	G/G	NON_SYNONYMOUS_(MODERATE|MISSENSE|Gga/Aga|G48R|Prupe.6G163300.1_v2.0.a1|2)
Pp06	15583886	G	A/A	A/A	A/A	G/A	G/A	G/G	G/G	G/G	G/G	G/G	G/G	G/G	./.	G/G	G/G	G/G	G/G	G/G	G/G	DOWNSTREAM(MODIFIER||4903||Prupe.6G163400.1_v2.0.a1|)
Pp06	15583906	GCTTTGGTAGGGTTGAATGTTT	G/G	G/G	G/G	GCTTTGGTAGGGTTGAATGTTT/G	GCTTTGGTAGGGTTGAATGTTT/G	GCTTTGGTAGGGTTGAATGTTT/GCTTTGGTAGGGTTGAATGTTT	GCTTTGGTAGGGTTGAATGTTT/GCTTTGGTAGGGTTGAATGTTT	GCTTTGGTAGGGTTGAATGTTT/GCTTTGGTAGGGTTGAATGTTT	GCTTTGGTAGGGTTGAATGTTT/GCTTTGGTAGGGTTGAATGTTT	GCTTTGGTAGGGTTGAATGTTT/GCTTTGGTAGGGTTGAATGTTT	GCTTTGGTAGGGTTGAATGTTT/GCTTTGGTAGGGTTGAATGTTT	GCTTTGGTAGGGTTGAATGTTT/GCTTTGGTAGGGTTGAATGTTT	GCTTTGGTAGGGTTGAATGTTT/GCTTTGGTAGGGTTGAATGTTT	GCTTTGGTAGGGTTGAATGTTT/GCTTTGGTAGGGTTGAATGTTT	GCTTTGGTAGGGTTGAATGTTT/GCTTTGGTAGGGTTGAATGTTT	GCTTTGGTAGGGTTGAATGTTT/GCTTTGGTAGGGTTGAATGTTT	GCTTTGGTAGGGTTGAATGTTT/GCTTTGGTAGGGTTGAATGTTT	GCTTTGGTAGGGTTGAATGTTT/GCTTTGGTAGGGTTGAATGTTT	GCTTTGGTAGGGTTGAATGTTT/GCTTTGGTAGGGTTGAATGTTT	DOWNSTREAM(MODIFIER||4882||Prupe.6G163400.1_v2.0.a1|)
Pp06	15584774	A	G/G	G/G	G/G	A/G	A/G	A/A	A/A	A/A	A/A	A/A	A/A	A/A	A/A	A/A	A/A	A/A	A/A	A/A	A/A	NON_SYNONYMOUS_(MODERATE|MISSENSE|tAc/tGc|Y231C|Prupe.6G163300.1_v2.0.a1|7)
Pp06	15584864	A	G/G	G/G	G/G	A/G	A/G	A/A	A/A	A/A	A/A	A/A	A/A	A/A	A/A	A/A	A/A	A/A	A/A	A/A	A/A	DOWNSTREAM(MODIFIER||3925||Prupe.6G163400.1_v2.0.a1|)
Pp06	15584877	A	G/G	G/G	G/G	A/G	A/G	A/A	A/A	A/A	A/A	A/A	A/A	A/A	A/A	A/A	A/A	A/A	A/A	A/A	A/A	DOWNSTREAM(MODIFIER||3912||Prupe.6G163400.1_v2.0.a1|)
Pp06	15585397	C	A/A	A/A	A/A	C/A	C/A	C/C	C/C	C/C	C/C	C/C	C/C	C/C	C/C	C/C	C/C	C/C	C/C	C/C	C/C	DOWNSTREAM(MODIFIER||3392||Prupe.6G163400.1_v2.0.a1|)
Pp06	15587434	A	G/G	G/G	G/G	A/G	A/G	A/A	A/A	A/A	A/A	A/A	A/A	A/A	./.	A/A	A/A	A/A	A/A	A/A	A/A	DOWNSTREAM(MODIFIER||1169||Prupe.6G163300.1_v2.0.a1|)
Pp06	15587471	C	T/T	T/T	T/T	C/T	C/T	C/C	C/C	C/C	C/C	C/C	C/C	C/C	C/C	C/C	C/C	C/C	C/C	C/C	C/C	DOWNSTREAM(MODIFIER||1206||Prupe.6G163300.1_v2.0.a1|)
Pp06	15587705	T	G/G	G/G	G/G	T/G	T/G	T/T	T/T	T/T	T/T	T/T	T/T	T/T	T/T	T/T	T/T	T/T	T/T	T/T	T/T	DOWNSTREAM(MODIFIER||1440||Prupe.6G163300.1_v2.0.a1|)
Pp06	15588339	A	C/C	C/C	C/C	A/C	A/C	A/A	A/A	A/A	A/A	A/A	A/A	A/A	A/A	A/A	A/A	A/A	A/A	A/A	A/A	DOWNSTREAM(MODIFIER||2074||Prupe.6G163300.1_v2.0.a1|)
Pp06	15588408	G	A/A	A/A	A/A	G/A	G/A	G/G	G/G	G/G	G/G	G/G	G/G	G/G	G/G	G/G	G/G	G/G	G/G	G/G	G/G	DOWNSTREAM(MODIFIER||2143||Prupe.6G163300.1_v2.0.a1|)
Pp06	15588534	ATT	A/A	A/A	A/A	ATT/A	ATT/A	ATT/ATT	ATT/ATT	ATT/ATT	ATT/ATT	./.	./.	ATT/ATT	ATT/ATT	./.	ATT/ATT	ATT/ATT	ATT/ATT	ATT/ATT	ATT/ATT	DOWNSTREAM(MODIFIER||2270||Prupe.6G163300.1_v2.0.a1|)
Pp06	15591197	ATT	A/A	A/A	A/A	ATT/A	ATT/A	ATT/ATT	ATT/ATT	ATT/ATT	ATT/ATT	ATT/ATT	ATT/ATT	ATT/ATT	ATT/ATT	ATT/ATT	./.	./.	ATT/ATT	ATT/ATT	ATT/ATT	DOWNSTREAM(MODIFIER||4933||Prupe.6G163300.1_v2.0.a1|)
Pp06	15591309	A	G/G	G/G	G/G	A/G	A/G	A/A	A/A	A/A	A/A	A/A	A/A	A/A	A/A	A/A	A/A	A/A	A/A	A/A	A/A	INTRON(MODIFIER||||Prupe.6G163400.1_v2.0.a1|1)
Pp06	15591925	C	A/A	A/A	A/A	C/A	C/A	C/C	C/C	C/C	C/C	C/C	C/C	C/C	C/C	C/C	C/C	C/C	C/C	C/C	C/C	START_GAINED(LOW||||Prupe.6G163400.1_v2.0.a1|1)
Pp06	15592282	T	A/A	A/A	A/A	T/A	T/A	T/T	T/T	T/T	T/T	T/T	T/T	T/T	T/T	T/T	T/T	T/T	T/T	T/T	T/T	UPSTREAM(MODIFIER||252||Prupe.6G163400.1_v2.0.a1|)
Pp06	15592283	A	G/G	G/G	G/G	A/G	A/G	A/A	A/A	A/A	A/A	A/A	A/A	A/A	A/A	A/A	A/A	A/A	A/A	A/A	A/A	UPSTREAM(MODIFIER||253||Prupe.6G163400.1_v2.0.a1|)
Pp06	15592567	A	T/T	T/T	T/T	A/T	A/T	A/A	A/A	A/A	A/A	A/A	A/A	A/A	A/A	A/A	A/A	A/A	A/A	A/A	A/A	UPSTREAM(MODIFIER||537||Prupe.6G163400.1_v2.0.a1|)
Pp06	15592573	C	T/T	T/T	T/T	C/T	C/T	C/C	C/C	C/C	C/C	C/C	C/C	C/C	C/C	C/C	C/C	C/C	C/C	C/C	C/C	UPSTREAM(MODIFIER||543||Prupe.6G163400.1_v2.0.a1|)
Pp06	15592616	C	T/T	T/T	T/T	C/T	C/T	C/C	C/C	C/C	C/C	C/C	C/C	C/C	C/C	C/C	C/C	C/C	C/C	C/C	C/C	UPSTREAM(MODIFIER||586||Prupe.6G163400.1_v2.0.a1|)
Pp06	15592710	A	C/C	C/C	C/C	A/C	A/C	A/A	A/A	A/A	A/A	A/A	A/A	A/A	A/A	A/A	A/A	A/A	A/A	A/A	A/A	UPSTREAM(MODIFIER||680||Prupe.6G163400.1_v2.0.a1|)
Pp06	15592745	A	G/G	G/G	G/G	A/G	A/G	A/A	A/A	A/A	A/A	A/A	A/A	A/A	A/A	A/A	A/A	./.	A/A	A/A	A/A	UPSTREAM(MODIFIER||715||Prupe.6G163400.1_v2.0.a1|)
Pp06	15592863	A	G/G	G/G	G/G	A/G	A/G	A/A	A/A	A/A	A/A	A/A	A/A	A/A	A/A	A/A	A/A	A/A	A/A	A/A	A/A	UPSTREAM(MODIFIER||833||Prupe.6G163400.1_v2.0.a1|)
Pp06	15592984	T	C/C	C/C	C/C	T/C	T/C	T/T	T/T	./.	T/T	T/T	T/T	T/T	T/T	T/T	T/T	T/T	T/T	T/T	T/T	UPSTREAM(MODIFIER||954||Prupe.6G163400.1_v2.0.a1|)
Pp06	15593641	G	C/C	C/C	C/C	G/C	G/C	G/G	G/G	G/G	G/G	G/G	G/G	G/G	G/G	G/G	G/G	G/G	G/G	G/G	G/G	UPSTREAM(MODIFIER||1611||Prupe.6G163400.1_v2.0.a1|)
Pp06	15593643	A	G/G	G/G	G/G	A/G	A/G	A/A	A/A	A/A	A/A	A/A	A/A	A/A	A/A	A/A	A/A	A/A	A/A	A/A	A/A	UPSTREAM(MODIFIER||1613||Prupe.6G163400.1_v2.0.a1|)
Pp06	15593714	T	C/C	C/C	C/C	T/C	T/C	T/T	T/T	T/T	T/T	T/T	T/T	T/T	T/T	T/T	T/T	T/T	T/T	T/T	T/T	UPSTREAM(MODIFIER||1684||Prupe.6G163400.1_v2.0.a1|)
Pp06	15593743	A	C/C	C/C	C/C	A/C	A/C	A/A	A/A	A/A	A/A	A/A	A/A	A/A	A/A	A/A	A/A	A/A	A/A	A/A	A/A	UPSTREAM(MODIFIER||1713||Prupe.6G163400.1_v2.0.a1|)
Pp06	15593789	G	A/A	A/A	A/A	G/A	G/A	G/G	G/G	G/G	G/G	G/G	G/G	G/G	G/G	G/G	G/G	G/G	G/G	G/G	G/G	UPSTREAM(MODIFIER||1759||Prupe.6G163400.1_v2.0.a1|)
Pp06	15593916	A	T/T	T/T	T/T	A/T	A/T	A/A	A/A	A/A	A/A	A/A	A/A	A/A	A/A	A/A	A/A	A/A	A/A	A/A	A/A	UPSTREAM(MODIFIER||1886||Prupe.6G163400.1_v2.0.a1|)
Pp06	15593926	AT	A/A	A/A	A/A	AT/A	AT/A	AT/AT	AT/AT	AT/AT	AT/AT	AT/AT	AT/AT	AT/AT	AT/AT	AT/AT	AT/AT	AT/AT	AT/AT	AT/AT	AT/AT	UPSTREAM(MODIFIER||1897||Prupe.6G163400.1_v2.0.a1|)
Pp06	15593978	C	T/T	T/T	T/T	C/T	C/T	C/C	C/C	C/C	C/C	C/C	C/C	C/C	C/C	C/C	C/C	C/C	C/C	C/C	C/C	UPSTREAM(MODIFIER||1948||Prupe.6G163400.1_v2.0.a1|)
Pp06	15594035	G	T/T	T/T	T/T	G/T	G/T	G/G	G/G	G/G	G/G	G/G	G/G	G/G	G/G	G/G	G/G	G/G	G/G	G/G	G/G	UPSTREAM(MODIFIER||2005||Prupe.6G163400.1_v2.0.a1|)
Pp06	15594078	A	G/G	G/G	G/G	A/G	A/G	A/A	A/A	A/A	A/A	A/A	A/A	A/A	A/A	A/A	A/A	A/A	A/A	A/A	A/A	UPSTREAM(MODIFIER||2048||Prupe.6G163400.1_v2.0.a1|)
Pp06	15594096	GACATGA	G/G	G/G	G/G	GACATGA/G	GACATGA/G	GACATGA/GACATGA	GACATGA/GACATGA	GACATGA/GACATGA	GACATGA/GACATGA	GACATGA/GACATGA	GACATGA/GACATGA	GACATGA/GACATGA	GACATGA/GACATGA	GACATGA/GACATGA	GACATGA/GACATGA	GACATGA/GACATGA	GACATGA/GACATGA	GACATGA/GACATGA	GACATGA/GACATGA	UPSTREAM(MODIFIER||2067||Prupe.6G163400.1_v2.0.a1|)
Pp06	15594196	C	T/T	T/T	T/T	C/T	C/T	C/C	C/C	C/C	C/C	C/C	C/C	C/C	C/C	C/C	C/C	C/C	C/C	C/C	C/C	UPSTREAM(MODIFIER||2166||Prupe.6G163400.1_v2.0.a1|)
Pp06	15594235	C	T/T	T/T	T/T	C/T	C/T	C/C	C/C	C/C	C/C	C/C	C/C	C/C	C/C	C/C	C/C	C/C	C/C	C/C	C/C	UPSTREAM(MODIFIER||2205||Prupe.6G163400.1_v2.0.a1|)
Pp06	15594285	C	T/T	T/T	T/T	C/T	C/T	C/C	C/C	C/C	C/C	C/C	C/C	C/C	C/C	C/C	C/C	C/C	C/C	C/C	C/C	UPSTREAM(MODIFIER||2255||Prupe.6G163400.1_v2.0.a1|)
Pp06	15594295	C	A/A	A/A	A/A	C/A	C/A	C/C	C/C	C/C	C/C	C/C	C/C	C/C	C/C	C/C	C/C	C/C	C/C	C/C	C/C	UPSTREAM(MODIFIER||2265||Prupe.6G163400.1_v2.0.a1|)
Pp06	15594409	T	C/C	C/C	C/C	T/C	T/C	T/T	T/T	T/T	T/T	T/T	T/T	T/T	T/T	T/T	T/T	T/T	T/T	T/T	T/T	UPSTREAM(MODIFIER||2379||Prupe.6G163400.1_v2.0.a1|)
Pp06	15594419	A	G/G	G/G	G/G	A/G	A/G	A/A	A/A	A/A	A/A	A/A	A/A	A/A	A/A	A/A	A/A	A/A	A/A	A/A	A/A	UPSTREAM(MODIFIER||2389||Prupe.6G163400.1_v2.0.a1|)
